# Supplementary material for: Mechanically flexible mid-wave infrared imagers using black phosphorus ink films
Source: Nat Commun. 2025 Jul 1;16:5972. doi: 10.1038/s41467-025-60942-8 (PMC12215355; doi:10.1038/s41467-025-60942-8)
Supplement: Supplementary file 3 — Source Data [file 41467_2025_60942_MOESM3_ESM.xlsx]

## Sheet: Info
Title	Mechanically flexible mid-wave infrared imagers using black phosphorus ink films
Authors	Theodorus Jonathan Wijaya, Naoki Higashitarumizu, Shifan Wang, Shogo Tajima, Hyong Min Kim, Shu Wang, Dehui Zhang, James Bullock, Tomoyuki Yokota, Takao Someya, and Ali Javey
Date	2025-06-09
ST: Supporting Table (Calculation)
SF: Supporting Figure

## Sheet: 1F
Figure	1
Panel	F
Data info	Heights of BP ink film across 10x10 trenches, measured by Dektax profilometer
Height (nm)
Row/Col	1	2	3	4	5	6	7	8	9	10
1	1095	1040	1063	1018	1063	1063	1063	1129	1085	1129
2	1118	1074	1040	1085	1063	1018	1085	1140	1129	1140
3	1107	1063	1029	1129	1129	1029	1096	1118	1184	1096
4	1118	1040	1074	1107	1052	1052	1107	1184	1063	1118
5	1107	1063	1074	1129	1151	1074	1184	1140	1096	1107
6	1162	1063	1052	1107	1229	1173	1085	1118	1162	1173
7	1151	1052	1129	1184	1085	1063	1184	1184	1162	1173
8	1162	1129	1129	1173	1096	1029	1118	1129	1173	1129
9	1151	1129	1074	1040	114	1096	1118	1151	1140	1140
10	1162	1085	1118	1040	996	1085	1085	1107	1129	1096
Avg (nm)	1096.74
Sacale bar
Color	#F8696B	#FFEB84	#63BE7B
Value	940.32	1292.94	1645.56

## Sheet: 2A
Figure	2
Panel	A
Data info	IV curves under light/dark
Main				Inset
V (V)	I dark (A)	I light (A)		V (V)	I dark (A)	I light (A)
-0.03	-1.10344e-07	-1.63325e-07		-1	-4.11575e-05	-4.25597e-05
-0.0297	-1.09154e-07	-1.62209e-07		-0.98	-3.88786e-05	-4.05784e-05
-0.0294	-1.07753e-07	-1.6103e-07		-0.96	-3.70167e-05	-3.85113e-05
-0.0291	-1.06924e-07	-1.60164e-07		-0.94	-3.52718e-05	-3.66747e-05
-0.0288	-1.05945e-07	-1.58639e-07		-0.92	-3.33284e-05	-3.47203e-05
-0.0285	-1.04851e-07	-1.57555e-07		-0.9	-3.15874e-05	-3.28771e-05
-0.0282	-1.03641e-07	-1.56393e-07		-0.88	-2.99034e-05	-3.11599e-05
-0.0279	-1.02579e-07	-1.54811e-07		-0.86	-2.83901e-05	-2.94413e-05
-0.0276	-1.01559e-07	-1.5366e-07		-0.84	-2.6776e-05	-2.77449e-05
-0.0273	-1.00387e-07	-1.52052e-07		-0.82	-2.51284e-05	-2.62094e-05
-0.027	-9.91601e-08	-1.50727e-07		-0.8	-2.37978e-05	-2.46088e-05
-0.0267	-9.83191e-08	-1.49439e-07		-0.78	-2.23836e-05	-2.31699e-05
-0.0264	-9.71274e-08	-1.4802e-07		-0.76	-2.09042e-05	-2.17638e-05
-0.0261	-9.60449e-08	-1.46407e-07		-0.74	-1.96549e-05	-2.05055e-05
-0.0258	-9.52008e-08	-1.4555e-07		-0.72	-1.82638e-05	-1.92504e-05
-0.0255	-9.40474e-08	-1.44218e-07		-0.7	-1.71779e-05	-1.7976e-05
-0.0252	-9.27251e-08	-1.42734e-07		-0.68	-1.61628e-05	-1.67931e-05
-0.0249	-9.17458e-08	-1.41235e-07		-0.66	-1.50055e-05	-1.57028e-05
-0.0246	-9.07075e-08	-1.4e-07		-0.64	-1.39349e-05	-1.46112e-05
-0.0243	-8.94831e-08	-1.38691e-07		-0.62	-1.29641e-05	-1.35779e-05
-0.024	-8.83535e-08	-1.37292e-07		-0.6	-1.19287e-05	-1.26018e-05
-0.0237	-8.76266e-08	-1.36201e-07		-0.58	-1.10783e-05	-1.16977e-05
-0.0234	-8.64232e-08	-1.3459e-07		-0.56	-1.02891e-05	-1.06937e-05
-0.0231	-8.531e-08	-1.33429e-07		-0.54	-9.44833e-06	-9.82739e-06
-0.0228	-8.40567e-08	-1.31972e-07		-0.52	-8.69818e-06	-9.04892e-06
-0.0225	-8.28545e-08	-1.30509e-07		-0.5	-7.99677e-06	-8.27118e-06
-0.0222	-8.19296e-08	-1.29543e-07		-0.48	-7.40424e-06	-7.58885e-06
-0.0219	-8.08427e-08	-1.28157e-07		-0.46	-6.76831e-06	-6.92095e-06
-0.0216	-7.96407e-08	-1.26967e-07		-0.44	-6.14623e-06	-6.2185e-06
-0.0213	-7.84752e-08	-1.25444e-07		-0.42	-5.55921e-06	-5.60781e-06
-0.021	-7.77607e-08	-1.23977e-07		-0.4	-5.03743e-06	-5.06839e-06
-0.0207	-7.65451e-08	-1.22734e-07		-0.38	-4.49743e-06	-4.56375e-06
-0.0204	-7.56543e-08	-1.21547e-07		-0.36	-4.09723e-06	-4.05996e-06
-0.0201	-7.43778e-08	-1.20148e-07		-0.34	-3.63391e-06	-3.60816e-06
-0.0198	-7.3037e-08	-1.18697e-07		-0.32	-3.26935e-06	-3.23638e-06
-0.0195	-7.19054e-08	-1.17478e-07		-0.3	-2.9239e-06	-2.86402e-06
-0.0192	-7.09578e-08	-1.16156e-07		-0.28	-2.53674e-06	-2.50383e-06
-0.0189	-7.00178e-08	-1.15221e-07		-0.26	-2.22685e-06	-2.16582e-06
-0.0186	-6.90192e-08	-1.13875e-07		-0.24	-1.97379e-06	-1.89919e-06
-0.0183	-6.77619e-08	-1.12509e-07		-0.22	-1.70985e-06	-1.65093e-06
-0.018	-6.67906e-08	-1.11098e-07		-0.2	-1.48728e-06	-1.39709e-06
-0.0177	-6.56092e-08	-1.09886e-07		-0.18	-1.26633e-06	-1.19348e-06
-0.0174	-6.4289e-08	-1.08625e-07		-0.16	-1.05608e-06	-1.00407e-06
-0.0171	-6.31862e-08	-1.07259e-07		-0.14	-8.9434e-07	-8.35443e-07
-0.0168	-6.19559e-08	-1.0587e-07		-0.12	-7.48739e-07	-6.74218e-07
-0.0165	-6.07036e-08	-1.04479e-07		-0.1	-6.1574e-07	-5.35983e-07
-0.0162	-5.96643e-08	-1.03273e-07		-0.08	-4.70125e-07	-4.0903e-07
-0.0159	-5.85743e-08	-1.01815e-07		-0.06	-3.47897e-07	-2.95826e-07
-0.0156	-5.73349e-08	-1.00426e-07		-0.04	-2.24365e-07	-1.9356e-07
-0.0153	-5.65372e-08	-9.94107e-08		-0.02	-1.11928e-07	-9.67232e-08
-0.015	-5.54748e-08	-9.81089e-08		0	7.2736e-10	-8.78894e-10
-0.0147	-5.43546e-08	-9.68049e-08		0.02	1.11341e-07	9.9747e-08
-0.0144	-5.31829e-08	-9.53509e-08		0.04	2.22686e-07	2.10491e-07
-0.0141	-5.21702e-08	-9.40748e-08		0.06	3.50687e-07	3.16592e-07
-0.0138	-5.11217e-08	-9.27269e-08		0.08	4.93389e-07	4.30105e-07
-0.0135	-4.99209e-08	-9.13476e-08		0.1	6.5483e-07	5.63116e-07
-0.0132	-4.86623e-08	-8.99687e-08		0.12	8.5358e-07	7.49565e-07
-0.0129	-4.74377e-08	-8.88233e-08		0.14	1.03567e-06	9.25754e-07
-0.0126	-4.65558e-08	-8.73566e-08		0.16	1.26156e-06	1.12209e-06
-0.0123	-4.54965e-08	-8.60285e-08		0.18	1.54859e-06	1.43818e-06
-0.012	-4.46207e-08	-8.49001e-08		0.2	1.79993e-06	1.70881e-06
-0.0117	-4.33405e-08	-8.35159e-08		0.22	2.12058e-06	1.94966e-06
-0.0114	-4.22502e-08	-8.22222e-08		0.24	2.41204e-06	2.31312e-06
-0.0111	-4.09067e-08	-8.09179e-08		0.26	2.79335e-06	2.71798e-06
-0.0108	-3.99242e-08	-7.95523e-08		0.28	3.23743e-06	3.22334e-06
-0.0105	-3.89222e-08	-7.81537e-08		0.3	3.75282e-06	3.7378e-06
-0.0102	-3.77962e-08	-7.68468e-08		0.32	4.18281e-06	4.37139e-06
-0.0099	-3.66079e-08	-7.55368e-08		0.34	4.70825e-06	5.09129e-06
-0.0096	-3.55083e-08	-7.42193e-08		0.36	5.45304e-06	5.74058e-06
-0.0093	-3.44458e-08	-7.28722e-08		0.38	6.35259e-06	6.43216e-06
-0.009	-3.32683e-08	-7.14993e-08		0.4	7.18472e-06	6.88587e-06
-0.0087	-3.2135e-08	-7.01051e-08		0.42	8.0362e-06	7.86799e-06
-0.0084	-3.12725e-08	-6.91684e-08		0.44	8.89273e-06	8.93943e-06
-0.0081	-3.01749e-08	-6.78436e-08		0.46	9.92218e-06	9.87452e-06
-0.0078	-2.89235e-08	-6.64992e-08		0.48	1.0354e-05	1.12993e-05
-0.0075	-2.79383e-08	-6.5201e-08		0.5	1.16723e-05	1.23558e-05
-0.0072	-2.68158e-08	-6.38082e-08		0.52	1.31287e-05	1.33193e-05
-0.0069	-2.5575e-08	-6.24803e-08		0.54	1.51917e-05	1.4995e-05
-0.0066	-2.45016e-08	-6.11106e-08		0.56	1.6904e-05	1.66628e-05
-0.0063	-2.34116e-08	-5.98137e-08		0.58	1.89009e-05	1.84372e-05
-0.006	-2.23782e-08	-5.84288e-08		0.6	2.04394e-05	2.04396e-05
-0.0057	-2.10838e-08	-5.70793e-08		0.62	2.14436e-05	2.18995e-05
-0.0054	-2.00126e-08	-5.57088e-08		0.64	2.37798e-05	2.37198e-05
-0.0051	-1.92182e-08	-5.46965e-08		0.66	2.50424e-05	2.53653e-05
-0.0048	-1.80583e-08	-5.33778e-08		0.68	2.72282e-05	2.7668e-05
-0.0045	-1.69418e-08	-5.20013e-08		0.7	2.92893e-05	2.91964e-05
-0.0042	-1.58602e-08	-5.07239e-08		0.72	3.16542e-05	3.1547e-05
-0.0039	-1.47393e-08	-4.935e-08		0.74	3.46796e-05	3.50651e-05
-0.0036	-1.35455e-08	-4.79582e-08		0.76	3.71567e-05	3.7559e-05
-0.0033	-1.24106e-08	-4.66255e-08		0.78	4.09911e-05	4.14195e-05
-0.003	-1.12975e-08	-4.52977e-08		0.8	4.45589e-05	4.46731e-05
-0.0027	-9.79027e-09	-4.40526e-08		0.82	4.6006e-05	4.85915e-05
-0.0024	-8.70004e-09	-4.26707e-08		0.84	5.13536e-05	4.99636e-05
-0.0021	-7.61928e-09	-4.1312e-08		0.86	5.30885e-05	5.44909e-05
-0.0018	-6.81567e-09	-4.03168e-08		0.88	5.64872e-05	6.02155e-05
-0.0015	-5.69124e-09	-3.89597e-08		0.9	5.9577e-05	6.42028e-05
-0.0012	-4.62932e-09	-3.76278e-08		0.92	6.43413e-05	6.69263e-05
-0.0009	-3.52169e-09	-3.62833e-08		0.94	6.81667e-05	7.12973e-05
-0.0006	-2.40488e-09	-3.48832e-08		0.96	7.24975e-05	7.45513e-05
-0.0003	-1.28856e-09	-3.35342e-08		0.98	7.61595e-05	8.00016e-05
0	-1.61579e-10	-3.22402e-08		1	8.09561e-05	8.09581e-05
0.0003	9.7045e-10	-3.09346e-08
0.0006	2.09238e-09	-2.95376e-08
0.0009	3.2185e-09	-2.82957e-08
0.0012	4.32476e-09	-2.68968e-08
0.0015	5.44276e-09	-2.56319e-08
0.0018	6.26361e-09	-2.45863e-08
0.0021	7.35905e-09	-2.33164e-08
0.0024	8.46881e-09	-2.18637e-08
0.0027	9.57699e-09	-2.04816e-08
0.003	1.09641e-08	-1.92309e-08
0.0033	1.21e-08	-1.78161e-08
0.0036	1.32344e-08	-1.65105e-08
0.0039	1.4421e-08	-1.52157e-08
0.0042	1.52683e-08	-1.41531e-08
0.0045	1.64231e-08	-1.28185e-08
0.0048	1.7581e-08	-1.13168e-08
0.0051	1.87402e-08	-9.565e-09
0.0054	1.9988e-08	-8.24168e-09
0.0057	2.11346e-08	-6.92931e-09
0.006	2.22878e-08	-5.78424e-09
0.0063	2.33371e-08	-4.62514e-09
0.0066	2.45586e-08	-3.3169e-09
0.0069	2.56596e-08	-1.89896e-09
0.0072	2.68353e-08	-5.5158e-10
0.0075	2.80621e-08	8.95484e-10
0.0078	2.90326e-08	1.84283e-09
0.0081	3.01521e-08	3.22843e-09
0.0084	3.12044e-08	4.55092e-09
0.0087	3.23633e-08	5.69152e-09
0.009	3.36081e-08	7.03586e-09
0.0093	3.47183e-08	8.26095e-09
0.0096	3.58561e-08	9.9531e-09
0.0099	3.70607e-08	1.12655e-08
0.0102	3.8092e-08	1.25102e-08
0.0105	3.92642e-08	1.38142e-08
0.0108	4.04188e-08	1.5136e-08
0.0111	4.14383e-08	1.61674e-08
0.0114	4.25481e-08	1.76739e-08
0.0117	4.3704e-08	1.89857e-08
0.012	4.49694e-08	2.03819e-08
0.0123	4.61037e-08	2.18171e-08
0.0126	4.7209e-08	2.30889e-08
0.0129	4.82594e-08	2.43301e-08
0.0132	4.95964e-08	2.58085e-08
0.0135	5.05688e-08	2.70321e-08
0.0138	5.15794e-08	2.83665e-08
0.0141	5.2921e-08	2.97221e-08
0.0144	5.38174e-08	3.09089e-08
0.0147	5.4979e-08	3.21912e-08
0.015	5.62112e-08	3.3422e-08
0.0153	5.72408e-08	3.48145e-08
0.0156	5.8409e-08	3.63137e-08
0.0159	5.95538e-08	3.76119e-08
0.0162	6.0615e-08	3.90087e-08
0.0165	6.18134e-08	4.04529e-08
0.0168	6.31599e-08	4.17234e-08
0.0171	6.45191e-08	4.28698e-08
0.0174	6.54881e-08	4.42448e-08
0.0177	6.67188e-08	4.57056e-08
0.018	6.7889e-08	4.67079e-08
0.0183	6.87926e-08	4.80162e-08
0.0186	6.99198e-08	4.93362e-08
0.0189	7.10202e-08	5.04976e-08
0.0192	7.23536e-08	5.20209e-08
0.0195	7.34659e-08	5.33005e-08
0.0198	7.48006e-08	5.49293e-08
0.0201	7.59284e-08	5.63007e-08
0.0204	7.72035e-08	5.78047e-08
0.0207	7.84774e-08	5.94158e-08
0.021	8.00125e-08	6.04838e-08
0.0213	8.06864e-08	6.16074e-08
0.0216	8.19464e-08	6.29166e-08
0.0219	8.29653e-08	6.402e-08
0.0222	8.43133e-08	6.56531e-08
0.0225	8.5135e-08	6.69657e-08
0.0228	8.66991e-08	6.8136e-08
0.0231	8.76709e-08	6.92318e-08
0.0234	8.9019e-08	7.08457e-08
0.0237	9.01808e-08	7.22717e-08
0.024	9.16173e-08	7.36481e-08
0.0243	9.26708e-08	7.50984e-08
0.0246	9.32421e-08	7.60448e-08
0.0249	9.4697e-08	7.75583e-08
0.0252	9.61766e-08	7.87717e-08
0.0255	9.711e-08	8.00548e-08
0.0258	9.80833e-08	8.13494e-08
0.0261	9.93036e-08	8.22096e-08
0.0264	1.00593e-07	8.39526e-08
0.0267	1.017e-07	8.55894e-08
0.027	1.02621e-07	8.67742e-08
0.0273	1.0367e-07	8.78326e-08
0.0276	1.0516e-07	8.9203e-08
0.0279	1.06307e-07	9.05875e-08
0.0282	1.07194e-07	9.15928e-08
0.0285	1.08606e-07	9.32676e-08
0.0288	1.10162e-07	9.46975e-08
0.0291	1.10968e-07	9.61146e-08
0.0294	1.12244e-07	9.71647e-08
0.0297	1.1338e-07	9.85624e-08
0.03	1.14451e-07	9.9858e-08

## Sheet: 2B
Figure	2
Panel	B
Data info	Spectrum of BP PD measured at 0 V
Photon energy (eV)	Responsivity (uA/W)
0.80004	45.0357
0.799801	45.2088
0.799562	45.395
0.799323	45.517
0.799083	45.508
0.798844	45.3399
0.798605	44.8423
0.798366	44.4859
0.798127	44.1732
0.797888	43.9966
0.797649	44.0099
0.79741	44.2133
0.797171	44.5575
0.796931	44.7676
0.796692	45.1505
0.796453	45.4494
0.796214	45.6327
0.795975	45.7006
0.795736	45.6768
0.795497	45.3999
0.795258	45.3032
0.795019	45.2221
0.79478	45.1803
0.79454	45.1883
0.794301	45.2409
0.794062	45.3184
0.793823	45.1949
0.793584	45.231
0.793345	45.2118
0.793106	45.1364
0.792867	45.0227
0.792628	44.8984
0.792388	44.5932
0.792149	44.4946
0.79191	44.3887
0.791671	44.24
0.791432	44.0192
0.791193	43.7266
0.790954	43.4055
0.790715	42.9543
0.790476	42.8409
0.790237	42.9596
0.789997	43.3386
0.789758	43.9373
0.789519	44.6535
0.78928	45.1586
0.789041	45.7089
0.788802	46.032
0.788563	46.1112
0.788324	45.993
0.788085	45.7654
0.787845	45.5261
0.787606	45.1611
0.787367	45.0961
0.787128	45.1395
0.786889	45.2636
0.78665	45.4268
0.786411	45.5885
0.786172	45.5253
0.785933	45.6048
0.785694	45.6277
0.785454	45.5944
0.785215	45.5105
0.784976	45.3847
0.784737	45.2292
0.784498	44.87
0.784259	44.7043
0.78402	44.5614
0.783781	44.4606
0.783542	44.4191
0.783303	44.4499
0.783063	44.5582
0.782824	44.5523
0.782585	44.7888
0.782346	45.0531
0.782107	45.3091
0.781868	45.518
0.781629	45.6459
0.78139	45.4784
0.781151	45.3869
0.780912	45.1871
0.780672	44.8996
0.780433	44.5584
0.780194	44.2086
0.779955	43.9026
0.779716	43.5126
0.779477	43.4467
0.779238	43.5479
0.778999	43.8119
0.77876	44.2005
0.77852	44.6472
0.778281	45.0708
0.778042	45.2087
0.777803	45.3849
0.777564	45.3995
0.777325	45.2748
0.777086	45.0578
0.776847	44.8034
0.776608	44.3745
0.776369	44.1677
0.776129	44.0103
0.77589	43.9043
0.775651	43.8494
0.775412	43.8483
0.775173	43.9051
0.774934	43.8399
0.774695	44.0037
0.774456	44.1971
0.774217	44.3942
0.773978	44.5702
0.773738	44.708
0.773499	44.8014
0.77326	44.6685
0.773021	44.6786
0.772782	44.6493
0.772543	44.5785
0.772304	44.467
0.772065	44.3249
0.771826	44.1744
0.771587	43.8669
0.771347	43.7874
0.771108	43.7661
0.770869	43.7886
0.77063	43.8204
0.770391	43.8226
0.770152	43.5967
0.769913	43.5106
0.769674	43.437
0.769435	43.4484
0.769195	43.6109
0.768956	43.9533
0.768717	44.4478
0.768478	44.8291
0.768239	45.3398
0.768	45.6842
0.767761	45.7821
0.767522	45.6121
0.767283	45.2146
0.767043	44.6758
0.766804	43.9246
0.766565	43.4163
0.766326	43.0444
0.766087	42.8485
0.765848	42.8376
0.765609	42.9959
0.76537	43.2907
0.765131	43.5026
0.764892	43.9279
0.764652	44.3405
0.764413	44.6927
0.764174	44.9489
0.763935	45.0913
0.763696	45.1204
0.763457	44.8724
0.763218	44.7323
0.762979	44.5499
0.76274	44.3558
0.7625	44.1805
0.762262	44.0536
0.762022	43.9987
0.761783	43.8525
0.761544	43.9537
0.761305	44.0927
0.761066	44.2141
0.760827	44.2572
0.760588	44.1781
0.760349	43.9692
0.760109	43.4958
0.759871	43.18
0.759631	42.9379
0.759392	42.8426
0.759153	42.9251
0.758914	43.1622
0.758675	43.486
0.758436	43.636
0.758197	43.8788
0.757958	44.0016
0.757719	44.0075
0.757479	43.9374
0.75724	43.8502
0.757001	43.7992
0.756762	43.6435
0.756523	43.7269
0.756284	43.8518
0.756045	43.9769
0.755806	44.0588
0.755567	44.0638
0.755327	43.9772
0.755088	43.6368
0.754849	43.4185
0.75461	43.2026
0.754371	43.0499
0.754132	43.0153
0.753893	43.1316
0.753654	43.3978
0.753415	43.6062
0.753176	44.0319
0.752936	44.4343
0.752697	44.7548
0.752458	44.9629
0.752219	45.0591
0.75198	45.0648
0.751741	45.0055
0.751502	44.7223
0.751263	44.5632
0.751024	44.3459
0.750784	44.07
0.750545	43.7572
0.750306	43.4545
0.750067	43.2226
0.749828	42.9481
0.749589	42.9861
0.74935	43.1495
0.749111	43.381
0.748872	43.6078
0.748633	43.7689
0.748393	43.8367
0.748154	43.6536
0.747915	43.5944
0.747676	43.5312
0.747437	43.4863
0.747198	43.4543
0.746959	43.4099
0.74672	43.327
0.746481	43.1994
0.746242	42.8872
0.746002	42.7706
0.745763	42.7394
0.745524	42.8306
0.745285	43.0456
0.745046	43.3497
0.744807	43.6861
0.744568	43.8316
0.744329	44.0866
0.74409	44.2829
0.743851	44.442
0.743611	44.5934
0.743372	44.7549
0.743133	44.9217
0.742894	45.0666
0.742655	44.9809
0.742416	44.9779
0.742177	44.8777
0.741938	44.6982
0.741699	44.4793
0.741459	44.2717
0.74122	44.1232
0.740981	44.0682
0.740742	43.9552
0.740503	44.1134
0.740264	44.3539
0.740025	44.6411
0.739786	44.9305
0.739547	45.1758
0.739307	45.3363
0.739068	45.3853
0.738829	45.1448
0.73859	44.9718
0.738351	44.7259
0.738112	44.4466
0.737873	44.1716
0.737634	43.9298
0.737395	43.7384
0.737156	43.4408
0.736917	43.3659
0.736677	43.3468
0.736438	43.3765
0.736199	43.4416
0.73596	43.5198
0.735721	43.5813
0.735482	43.5954
0.735243	43.54
0.735004	43.2487
0.734765	43.0649
0.734526	42.8608
0.734286	42.6771
0.734047	42.5465
0.733808	42.4826
0.733569	42.478
0.73333	42.5103
0.733091	42.3959
0.732852	42.4367
0.732613	42.4743
0.732374	42.5227
0.732135	42.6015
0.731895	42.7257
0.731656	42.8985
0.731417	43.1113
0.731178	43.1868
0.730939	43.4304
0.7307	43.6705
0.730461	43.9009
0.730222	44.1164
0.729983	44.3071
0.729743	44.4556
0.729504	44.5392
0.729265	44.3713
0.729026	44.2708
0.728787	44.0772
0.728548	43.8122
0.728309	43.5096
0.72807	43.2073
0.727831	42.9385
0.727591	42.7268
0.727352	42.5843
0.727113	42.3586
0.726874	42.3604
0.726635	42.4267
0.726396	42.5483
0.726157	42.712
0.725918	42.9004
0.725679	43.0935
0.725439	43.2713
0.7252	43.2574
0.724961	43.3589
0.724722	43.41
0.724483	43.4076
0.724244	43.351
0.724005	43.2423
0.723766	43.0884
0.723527	42.9036
0.723288	42.7105
0.723048	42.3815
0.722809	42.2561
0.72257	42.1968
0.722331	42.2083
0.722092	42.2797
0.721853	42.3899
0.721614	42.5154
0.721375	42.6387
0.721136	42.5968
0.720897	42.7024
0.720657	42.8023
0.720418	42.893
0.720179	42.9616
0.71994	42.9898
0.719701	42.9635
0.719462	42.8846
0.719223	42.778
0.718984	42.5342
0.718745	42.518
0.718506	42.6173
0.718266	42.8468
0.718027	43.1829
0.717788	43.5669
0.717549	43.9207
0.71731	44.1701
0.717071	44.2673
0.716832	44.0439
0.716593	43.8535
0.716354	43.597
0.716115	43.345
0.715875	43.1569
0.715636	43.0662
0.715397	43.0742
0.715158	43.1534
0.714919	43.2585
0.71468	43.3395
0.714441	43.1986
0.714202	43.1264
0.713963	42.9663
0.713723	42.7402
0.713484	42.4862
0.713245	42.2497
0.713006	42.073
0.712767	41.9858
0.712528	41.9987
0.712289	41.95
0.71205	42.114
0.711811	42.3013
0.711572	42.4727
0.711332	42.5966
0.711093	42.6556
0.710854	42.6486
0.710615	42.589
0.710376	42.501
0.710137	42.4126
0.709898	42.198
0.709659	42.1787
0.70942	42.2083
0.709181	42.2786
0.708941	42.369
0.708702	42.4513
0.708463	42.4976
0.708224	42.4892
0.707985	42.4237
0.707746	42.3178
0.707507	42.0533
0.707268	41.9703
0.707029	41.9504
0.70679	42.0086
0.70655	42.1372
0.706311	42.3074
0.706072	42.479
0.705833	42.6128
0.705594	42.6832
0.705355	42.6844
0.705116	42.4775
0.704877	42.3899
0.704638	42.293
0.704398	42.2007
0.704159	42.1132
0.70392	42.0191
0.703681	41.9027
0.703442	41.7518
0.703203	41.5649
0.702964	41.353
0.702725	41.1379
0.702486	40.8012
0.702246	40.6599
0.702007	40.5877
0.701768	40.5937
0.701529	40.6756
0.70129	40.8191
0.701051	41.0007
0.700812	41.1911
0.700573	41.3621
0.700334	41.4932
0.700095	41.5779
0.699855	41.4798
0.699616	41.5178
0.699377	41.5756
0.699138	41.6778
0.698899	41.8316
0.69866	42.021
0.698421	42.2094
0.698182	42.3493
0.697943	42.3984
0.697703	42.3326
0.697464	42.1546
0.697225	41.7438
0.696986	41.4379
0.696747	41.1304
0.696508	40.8524
0.696269	40.6183
0.69603	40.4289
0.695791	40.2788
0.695552	40.1654
0.695312	40.0933
0.695074	40.0733
0.694834	40.1162
0.694595	40.2248
0.694356	40.2479
0.694117	40.4468
0.693878	40.6522
0.693639	40.8376
0.6934	40.9839
0.693161	41.0817
0.692922	41.1297
0.692682	41.1302
0.692443	41.0868
0.692204	41.0042
0.691965	40.8911
0.691726	40.7643
0.691487	40.5073
0.691248	40.4352
0.691009	40.4337
0.69077	40.5194
0.69053	40.6908
0.690291	40.9284
0.690052	41.2
0.689813	41.4706
0.689574	41.7113
0.689335	41.9043
0.689096	42.0412
0.688857	42.119
0.688618	42.1339
0.688378	42.08
0.688139	41.8056
0.6879	41.6057
0.687661	41.3484
0.687422	41.0637
0.687183	40.791
0.686944	40.5697
0.686705	40.4273
0.686466	40.3718
0.686227	40.3906
0.685987	40.4576
0.685748	40.5435
0.685509	40.6251
0.68527	40.6907
0.685031	40.7379
0.684792	40.6267
0.684553	40.6396
0.684314	40.63
0.684075	40.5907
0.683836	40.5192
0.683596	40.4234
0.683357	40.3237
0.683118	40.2487
0.682879	40.2256
0.68264	40.2695
0.682401	40.3765
0.682162	40.523
0.681923	40.6732
0.681684	40.7904
0.681445	40.8492
0.681205	40.8427
0.680966	40.7835
0.680727	40.5576
0.680488	40.4784
0.680249	40.4311
0.68001	40.4309
0.679771	40.4788
0.679532	40.5639
0.679293	40.6681
0.679054	40.7718
0.678814	40.8596
0.678575	40.924
0.678336	40.9671
0.678097	40.9998
0.677858	41.0388
0.677619	41.1012
0.67738	41.1997
0.677141	41.3377
0.676902	41.5075
0.676662	41.5473
0.676423	41.7197
0.676184	41.8562
0.675945	41.9355
0.675706	41.9445
0.675467	41.8806
0.675228	41.7528
0.674989	41.5816
0.67475	41.3971
0.67451	41.2367
0.674271	41.1389
0.674032	41.1355
0.673793	41.2423
0.673554	41.4513
0.673315	41.729
0.673076	42.0213
0.672837	42.2661
0.672598	42.2648
0.672359	42.2801
0.672119	42.1705
0.67188	41.9691
0.671641	41.7274
0.671402	41.4971
0.671163	41.4585
0.670924	41.1999
0.670685	41.1442
0.670446	41.1343
0.670207	41.1564
0.669968	41.2058
0.669729	41.2863
0.669489	41.404
0.66925	41.5572
0.669011	41.7305
0.668772	41.895
0.668533	42.0175
0.668294	42.0732
0.668055	41.9126
0.667816	41.986
0.667577	41.8979
0.667337	41.691
0.667098	41.6846
0.666859	41.7473
0.66662	42.0118
0.666381	42.0167
0.666142	42.1567
0.665903	42.2554
0.665664	42.2926
0.665425	42.2638
0.665186	42.1778
0.664946	42.0519
0.664707	41.9074
0.664468	41.7662
0.664229	41.6485
0.66399	41.571
0.663751	41.5438
0.663512	41.5676
0.663273	41.6307
0.663034	41.71
0.662794	41.7743
0.662555	41.7928
0.662316	41.7431
0.662077	41.6187
0.661838	41.4313
0.661599	41.208
0.66136	40.8443
0.661121	40.6551
0.660882	40.5255
0.660642	40.4682
0.660403	40.4824
0.660164	40.5569
0.659925	40.6745
0.659686	40.8169
0.659447	40.9679
0.659208	41.1159
0.658969	41.2539
0.65873	41.3793
0.658491	41.4923
0.658251	41.5937
0.658012	41.6832
0.657773	41.7571
0.657534	41.8081
0.657295	41.8267
0.657056	41.8042
0.656817	41.7365
0.656578	41.4859
0.656339	41.3492
0.6561	41.3464
0.65586	41.221
0.655621	40.9979
0.655382	40.9739
0.655143	41.0154
0.654904	41.1185
0.654665	41.2701
0.654426	41.4517
0.654187	41.6429
0.653948	41.8242
0.653709	41.9791
0.653469	42.0943
0.65323	42.1609
0.652991	42.1752
0.652752	42.1404
0.652513	42.0675
0.652274	41.9757
0.652035	41.8902
0.651796	41.8379
0.651557	41.8408
0.651318	41.9097
0.651078	42.0395
0.650839	42.2075
0.6506	42.3778
0.650361	42.5086
0.650122	42.5623
0.649883	42.5145
0.649644	42.3595
0.649405	42.1108
0.649166	41.796
0.648926	41.45
0.648687	41.1079
0.648448	40.8001
0.648209	40.5517
0.64797	40.3836
0.647731	40.3138
0.647492	40.3557
0.647253	40.3759
0.647014	40.6359
0.646774	40.966
0.646535	41.3131
0.646296	41.6131
0.646057	41.8061
0.645818	41.853
0.645579	41.89
0.64534	41.6624
0.645101	41.2299
0.644862	40.9416
0.644623	40.7145
0.644384	40.5824
0.644144	40.5502
0.643905	40.5985
0.643666	40.696
0.643427	40.812
0.643188	40.9246
0.642949	41.0227
0.64271	41.1031
0.642471	41.1659
0.642232	41.2127
0.641993	41.2485
0.641753	41.285
0.641514	41.3419
0.641275	41.443
0.641036	41.6075
0.640797	41.8382
0.640558	42.1146
0.640319	42.3934
0.64008	42.6199
0.639841	42.7456
0.639601	42.7451
0.639362	42.6263
0.639123	42.4277
0.638884	42.2055
0.638645	42.0147
0.638406	41.8938
0.638167	41.857
0.637928	41.8974
0.637689	41.997
0.63745	42.1362
0.63721	42.2992
0.636971	42.3282
0.636732	42.4901
0.636493	42.6123
0.636254	42.6565
0.636015	42.5861
0.635776	42.3818
0.635537	42.0546
0.635298	41.651
0.635058	41.2435
0.634819	40.9115
0.63458	40.717
0.634341	40.6862
0.634102	40.8032
0.633863	41.0182
0.633624	41.2665
0.633385	41.4899
0.633146	41.6532
0.632906	41.7494
0.632667	41.7942
0.632428	41.8135
0.632189	41.83
0.63195	41.8553
0.631711	41.8876
0.631472	41.9165
0.631233	41.9292
0.630994	41.9164
0.630755	41.8749
0.630515	41.8071
0.630276	41.7192
0.630037	41.6186
0.629798	41.5136
0.629559	41.4137
0.62932	41.3299
0.629081	41.2752
0.628842	41.2629
0.628603	41.3042
0.628364	41.4056
0.628125	41.5653
0.627885	41.7722
0.627646	42.0047
0.627407	42.2325
0.627168	42.4207
0.626929	42.5356
0.62669	42.5524
0.626451	42.4619
0.626212	42.2742
0.625973	42.0176
0.625733	41.7319
0.625494	41.4579
0.625255	41.2273
0.625016	41.0556
0.624777	40.9417
0.624538	40.8736
0.624299	40.8372
0.62406	40.8237
0.623821	40.8332
0.623582	40.871
0.623342	40.9404
0.623103	41.0356
0.622864	41.1385
0.622625	41.2232
0.622386	41.2649
0.622147	41.2505
0.621908	41.186
0.621669	41.0957
0.62143	41.0149
0.62119	40.9775
0.620951	41.0058
0.620712	41.1038
0.620473	41.259
0.620234	41.448
0.619995	41.5044
0.619756	41.6841
0.619517	41.8279
0.619278	41.9187
0.619039	41.9403
0.618799	41.879
0.61856	41.7272
0.618321	41.49
0.618082	41.189
0.617843	40.8614
0.617604	40.553
0.617365	40.307
0.617126	40.1527
0.616887	40.0977
0.616648	40.128
0.616408	40.2134
0.616169	40.3169
0.61593	40.4042
0.615691	40.4502
0.615452	40.4416
0.615213	40.3772
0.614974	40.2677
0.614735	40.1346
0.614496	40.01
0.614257	39.9321
0.614017	39.9387
0.613778	40.0559
0.613539	40.288
0.6133	40.611
0.613061	40.9755
0.612822	41.3179
0.612583	41.5788
0.612344	41.7216
0.612105	41.7426
0.611865	41.6709
0.611626	41.5555
0.611387	41.4464
0.611148	41.3757
0.610909	41.3485
0.61067	41.3441
0.610431	41.3282
0.610192	41.2695
0.609953	41.152
0.609713	40.9806
0.609474	40.7761
0.609235	40.5645
0.608996	40.3655
0.608757	40.1866
0.608518	40.024
0.608279	39.8704
0.60804	39.7238
0.607801	39.5937
0.607562	39.4995
0.607322	39.4637
0.607083	39.5019
0.606844	39.6138
0.606605	39.781
0.606366	39.9719
0.606127	40.1524
0.605888	40.2971
0.605649	40.3982
0.60541	40.4667
0.605171	40.5272
0.604932	40.6079
0.604692	40.7294
0.604453	40.8982
0.604214	41.1049
0.603975	41.1906
0.603736	41.4085
0.603497	41.6022
0.603258	41.7618
0.603019	41.8862
0.60278	41.9779
0.60254	42.0372
0.602301	42.0578
0.602062	42.0274
0.601823	41.9323
0.601584	41.7653
0.601345	41.5326
0.601106	41.2571
0.600867	40.9747
0.600628	40.7253
0.600389	40.5411
0.600149	40.4364
0.59991	40.4032
0.599671	40.4149
0.599432	40.4354
0.599193	40.4323
0.598954	40.3863
0.598715	40.2965
0.598476	40.1772
0.598237	40.0505
0.597997	39.9359
0.597758	39.8445
0.597519	39.7765
0.59728	39.7252
0.597041	39.6836
0.596802	39.6501
0.596563	39.6308
0.596324	39.6367
0.596085	39.6779
0.595845	39.7568
0.595606	39.8645
0.595367	39.9817
0.595128	40.0839
0.594889	40.1494
0.59465	40.1665
0.594411	40.137
0.594172	39.9417
0.593933	39.8715
0.593694	39.816
0.593454	39.7931
0.593215	39.8113
0.592976	39.8677
0.592737	39.9514
0.592498	40.046
0.592259	40.1351
0.59202	40.2051
0.591781	40.2478
0.591542	40.2606
0.591303	40.2461
0.591063	40.2102
0.590824	40.1609
0.590585	40.1067
0.590346	40.0555
0.590107	40.0137
0.589868	39.986
0.589629	39.9736
0.58939	39.9744
0.589151	39.982
0.588912	39.9861
0.588672	39.9745
0.588433	39.9358
0.588194	39.8625
0.587955	39.7551
0.587716	39.6222
0.587477	39.3487
0.587238	39.2181
0.586999	39.1161
0.58676	39.0538
0.586521	39.0316
0.586281	39.0401
0.586042	39.0624
0.585803	39.0804
0.585564	39.0792
0.585325	39.0519
0.585086	39.0005
0.584847	38.934
0.584608	38.8649
0.584369	38.8046
0.584129	38.7592
0.58389	38.7267
0.583651	38.6967
0.583412	38.6526
0.583173	38.5752
0.582934	38.4501
0.582695	38.2731
0.582456	38.0561
0.582217	37.7018
0.581977	37.5033
0.581738	37.3783
0.581499	37.3616
0.58126	37.4669
0.581021	37.6811
0.580782	37.9658
0.580543	38.268
0.580304	38.5358
0.580065	38.7327
0.579826	38.8465
0.579587	38.8874
0.579347	38.8782
0.579108	38.8396
0.578869	38.7791
0.57863	38.688
0.578391	38.5493
0.578152	38.3524
0.577913	38.1079
0.577674	37.7287
0.577435	37.5263
0.577196	37.4376
0.576956	37.5051
0.576717	37.7314
0.576478	38.0724
0.576239	38.4476
0.576	38.7641
0.575761	38.9461
0.575522	38.9576
0.575283	38.8116
0.575044	38.5607
0.574804	38.2757
0.574565	38.0197
0.574326	37.8291
0.574087	37.7075
0.573848	37.5095
0.573609	37.4544
0.57337	37.3973
0.573131	37.3365
0.572892	37.2868
0.572653	37.2688
0.572413	37.2947
0.572174	37.3581
0.571935	37.4322
0.571696	37.4785
0.571457	37.461
0.571218	37.3598
0.570979	37.1785
0.57074	36.9425
0.570501	36.5688
0.570261	36.3366
0.570022	36.15
0.569783	36.0188
0.569544	35.9388
0.569305	35.8996
0.569066	35.891
0.568827	35.9084
0.568588	35.9523
0.568349	36.0245
0.568109	36.124
0.56787	36.2445
0.567631	36.375
0.567392	36.5042
0.567153	36.5038
0.566914	36.6117
0.566675	36.7099
0.566436	36.8003
0.566197	36.8797
0.565958	36.9371
0.565718	36.9556
0.565479	36.9187
0.56524	36.8182
0.565001	36.6601
0.564762	36.4669
0.564523	36.2722
0.564284	36.111
0.564045	36.0083
0.563806	35.9704
0.563567	35.8643
0.563327	35.892
0.563088	35.8965
0.562849	35.8438
0.56261	35.7167
0.562371	35.5206
0.562132	35.2821
0.561893	35.0415
0.561654	34.8415
0.561415	34.7148
0.561176	34.6765
0.560937	34.7207
0.560697	34.8243
0.560458	34.842
0.560219	34.9715
0.55998	35.0809
0.559741	35.1666
0.559502	35.2389
0.559263	35.3138
0.559024	35.4037
0.558785	35.5094
0.558545	35.6164
0.558306	35.699
0.558067	35.6137
0.557828	35.5752
0.557589	35.4693
0.55735	35.3191
0.557111	35.1639
0.556872	35.0467
0.556633	35.0006
0.556393	35.0381
0.556154	35.1473
0.555915	35.1829
0.555676	35.3328
0.555437	35.4472
0.555198	35.5029
0.554959	35.4933
0.55472	35.4254
0.554481	35.3139
0.554242	35.1748
0.554002	35.0209
0.553763	34.7485
0.553524	34.5895
0.553285	34.4369
0.553046	34.2977
0.552807	34.1801
0.552568	34.0926
0.552329	34.0445
0.55209	34.0467
0.551851	34.0029
0.551611	34.1472
0.551372	34.3836
0.551133	34.7165
0.550894	35.1348
0.550655	35.6062
0.550416	36.0791
0.550177	36.4912
0.549938	36.6667
0.549699	36.8027
0.549459	36.7759
0.54922	36.6141
0.548981	36.3722
0.548742	36.1177
0.548503	35.9132
0.548264	35.8029
0.548025	35.691
0.547786	35.799
0.547547	35.9864
0.547308	36.2156
0.547068	36.4449
0.546829	36.634
0.54659	36.7479
0.546351	36.6435
0.546112	36.5427
0.545873	36.3322
0.545634	36.0334
0.545395	35.6818
0.545156	35.3191
0.544917	34.9827
0.544677	34.5859
0.544438	34.3539
0.544199	34.162
0.54396	33.9861
0.543721	33.8015
0.543482	33.592
0.543243	33.3552
0.543004	32.9972
0.542765	32.7482
0.542525	32.5269
0.542286	32.3569
0.542047	32.2587
0.541808	32.247
0.541569	32.3285
0.54133	32.3952
0.541091	32.6304
0.540852	32.8952
0.540613	33.1413
0.540373	33.3199
0.540134	33.3958
0.539895	33.3595
0.539656	33.1283
0.539417	32.9596
0.539178	32.8074
0.538939	32.7219
0.5387	32.7286
0.538461	32.8201
0.538222	32.858
0.537983	33.0001
0.537743	33.1008
0.537504	33.1372
0.537265	33.1117
0.537026	33.0473
0.536787	32.9758
0.536548	32.8229
0.536309	32.811
0.53607	32.8404
0.535831	32.9062
0.535592	33.0009
0.535352	33.1191
0.535113	33.1542
0.534874	33.309
0.534635	33.4725
0.534396	33.6317
0.534157	33.7719
0.533918	33.8818
0.533679	33.8525
0.53344	33.9002
0.5332	33.9296
0.532961	33.9484
0.532722	33.9553
0.532483	33.9386
0.532244	33.7765
0.532005	33.6656
0.531766	33.5011
0.531527	33.3013
0.531288	33.0994
0.531048	32.9329
0.530809	32.7281
0.53057	32.695
0.530331	32.7157
0.530092	32.7569
0.529853	32.7814
0.529614	32.7622
0.529375	32.6916
0.529136	32.4809
0.528897	32.3537
0.528657	32.2316
0.528418	32.1265
0.528179	32.0367
0.52794	31.9518
0.527701	31.7647
0.527462	31.6723
0.527223	31.5926
0.526984	31.5527
0.526745	31.5799
0.526506	31.5918
0.526266	31.7742
0.526027	31.9993
0.525788	32.2199
0.525549	32.3869
0.52531	32.4644
0.525071	32.3417
0.524832	32.2325
0.524593	32.0749
0.524354	31.9162
0.524115	31.8012
0.523875	31.7608
0.523636	31.7099
0.523397	31.8332
0.523158	32.0091
0.522919	32.2014
0.52268	32.3685
0.522441	32.4695
0.522202	32.3723
0.521963	32.2532
0.521723	32.0123
0.521484	31.6707
0.521245	31.2711
0.521006	30.872
0.520767	30.4435
0.520528	30.2228
0.520289	30.1449
0.52005	30.2074
0.519811	30.3764
0.519572	30.5041
0.519332	30.7114
0.519093	30.8526
0.518854	30.8956
0.518615	30.836
0.518376	30.6958
0.518137	30.4228
0.517898	30.2469
0.517659	30.1163
0.51742	30.0584
0.51718	30.0837
0.516941	30.1861
0.516702	30.2563
0.516463	30.4492
0.516224	30.6457
0.515985	30.8179
0.515746	30.9428
0.515507	30.9105
0.515268	30.8967
0.515029	30.8076
0.51479	30.6502
0.51455	30.4394
0.514311	30.197
0.514072	29.8611
0.513833	29.6398
0.513594	29.4704
0.513355	29.3734
0.513116	29.3576
0.512877	29.33
0.512638	29.4446
0.512398	29.5834
0.512159	29.7123
0.51192	29.8024
0.511681	29.8373
0.511442	29.7288
0.511203	29.6684
0.510964	29.5921
0.510725	29.5253
0.510486	29.4879
0.510247	29.4031
0.510007	29.4452
0.509768	29.5199
0.509529	29.6144
0.50929	29.7114
0.509051	29.7886
0.508812	29.7305
0.508573	29.6831
0.508334	29.5361
0.508095	29.2859
0.507856	28.9602
0.507616	28.5404
0.507377	28.2918
0.507138	28.2364
0.506899	28.4615
0.50666	29.0037
0.506421	29.8275
0.506182	30.7341
0.505943	31.7409
0.505704	32.5892
0.505464	33.1406
0.505225	33.3262
0.504986	33.0648
0.504747	32.6408
0.504508	32.0881
0.504269	31.5387
0.50403	31.0879
0.503791	30.6852
0.503552	30.4938
0.503312	30.3723
0.503073	30.2632
0.502834	30.1287
0.502595	29.964
0.502356	29.7091
0.502117	29.5792
0.501878	29.5247
0.501639	29.5616
0.5014	29.6775
0.501161	29.7508
0.500921	29.909
0.500682	30.03
0.500443	30.0976
0.500204	30.1196
0.499965	30.1212
0.499726	30.0468
0.499487	30.0914
0.499248	30.1721
0.499009	30.2729
0.49877	30.3647
0.49853	30.3295
0.498291	30.3216
0.498052	30.2504
0.497813	30.1298
0.497574	29.9842
0.497335	29.8381
0.497096	29.6222
0.496857	29.5094
0.496618	29.4052
0.496379	29.2965
0.496139	29.1736
0.4959	28.9539
0.495661	28.8145
0.495422	28.6895
0.495183	28.5963
0.494944	28.5462
0.494705	28.5417
0.494466	28.4961
0.494227	28.5629
0.493988	28.6507
0.493748	28.75
0.493509	28.8499
0.49327	28.9355
0.493031	28.9052
0.492792	28.9033
0.492553	28.8334
0.492314	28.6963
0.492075	28.5132
0.491836	28.3239
0.491596	28.0983
0.491357	28.0387
0.491118	28.0865
0.490879	28.2331
0.49064	28.4412
0.490401	28.6566
0.490162	28.7455
0.489923	28.8347
0.489684	28.8345
0.489444	28.7602
0.489205	28.6405
0.488966	28.5024
0.488727	28.3597
0.488488	28.1298
0.488249	27.9576
0.48801	27.7485
0.487771	27.4994
0.487532	27.2251
0.487293	26.9562
0.487054	26.6557
0.486814	26.5071
0.486575	26.4526
0.486336	26.49
0.486097	26.5987
0.485858	26.7469
0.485619	26.8997
0.48538	26.951
0.485141	27.0299
0.484902	27.0488
0.484662	26.9302
0.484423	26.9073
0.484184	26.846
0.483945	26.7725
0.483706	26.5708
0.483467	26.5033
0.483228	26.4516
0.482989	26.5071
0.48275	26.7376
0.482511	27.1143
0.482271	27.3575
0.482032	27.6305
0.481793	27.875
0.481554	27.8173
0.481315	27.6063
0.481076	27.3494
0.480837	27.0322
0.480598	26.6631
0.480359	26.5452
0.48012	26.5143
0.47988	26.7393
0.479641	27.0479
0.479402	27.3754
0.479163	27.7894
0.478924	28.053
0.478685	28.1817
0.478446	28.2277
0.478207	28.2023
0.477968	28.3036
0.477728	28.2715
0.477489	27.684
0.47725	27.147
0.477011	26.8228
0.476772	26.775
0.476533	26.6927
0.476294	26.6324
0.476055	26.7264
0.475816	26.7445
0.475576	26.6088
0.475337	26.3987
0.475098	26.2665
0.474859	26.2178
0.47462	26.1147
0.474381	26.1052
0.474142	26.1163
0.473903	26.2854
0.473664	26.3109
0.473425	26.2493
0.473186	26.3788
0.472946	26.2602
0.472707	25.9781
0.472468	25.8406
0.472229	25.8699
0.47199	26.0186
0.471751	26.0126
0.471512	26.1333
0.471273	26.434
0.471034	26.4499
0.470795	26.441
0.470555	26.5278
0.470316	26.4796
0.470077	26.4381
0.469838	26.3368
0.469599	26.1882
0.46936	26.0095
0.469121	25.8233
0.468882	25.5858
0.468643	25.5329
0.468403	25.476
0.468164	25.423
0.467925	25.4987
0.467686	25.601
0.467447	25.7542
0.467208	25.7735
0.466969	25.6302
0.46673	25.4644
0.466491	25.236
0.466252	24.9966
0.466012	24.8029
0.465773	24.6973
0.465534	24.6941
0.465295	24.9794
0.465056	25.2429
0.464817	25.3581
0.464578	25.2759
0.464339	25.4556
0.4641	25.2643
0.46386	24.795
0.463621	24.4905
0.463382	24.3772
0.463143	24.2208
0.462904	24.049
0.462665	23.8803
0.462426	23.7867
0.462187	23.825
0.461948	23.9746
0.461709	24.0727
0.461469	24.2123
0.46123	24.227
0.460991	24.2281
0.460752	24.1491
0.460513	24.0773
0.460274	24.1163
0.460035	24.0357
0.459796	23.862
0.459557	23.8039
0.459318	23.8448
0.459078	23.9549
0.458839	23.9641
0.4586	23.9185
0.458361	23.8175
0.458122	23.6132
0.457883	23.4798
0.457644	23.4542
0.457405	23.4934
0.457166	23.4613
0.456927	23.2716
0.456687	23.1754
0.456448	23.2082
0.456209	23.1401
0.45597	23.1034
0.455731	23.1097
0.455492	22.9069
0.455253	22.7345
0.455014	22.6863
0.454775	22.507
0.454535	22.4014
0.454296	22.486
0.454057	22.6046
0.453818	22.7296
0.453579	22.9025
0.45334	23.0393
0.453101	22.9982
0.452862	22.9845
0.452623	23.145
0.452383	23.1649
0.452144	22.9967
0.451905	22.8578
0.451666	22.8815
0.451427	22.9282
0.451188	22.9787
0.450949	23.0068
0.45071	22.9859
0.450471	22.9613
0.450232	22.8633
0.449992	22.8341
0.449753	22.5829
0.449514	22.2224
0.449275	21.986
0.449036	21.9617
0.448797	22.0965
0.448558	22.189
0.448319	22.3219
0.44808	22.5059
0.447841	22.5676
0.447601	22.6006
0.447362	22.5369
0.447123	22.2742
0.446884	22.0395
0.446645	21.8756
0.446406	21.7572
0.446167	21.6414
0.445928	21.6408
0.445689	21.6719
0.44545	21.6445
0.44521	21.651
0.444971	21.6205
0.444732	21.5594
0.444493	21.4308
0.444254	21.3235
0.444015	21.2649
0.443776	21.3299
0.443537	21.4633
0.443298	21.6516
0.443059	21.8098
0.442819	22.0207
0.44258	22.19
0.442341	22.3465
0.442102	22.3476
0.441863	22.1252
0.441624	21.9284
0.441385	21.6026
0.441146	21.3023
0.440907	21.0131
0.440667	20.7787
0.440428	20.6332
0.440189	20.5379
0.43995	20.5984
0.439711	20.7338
0.439472	20.904
0.439233	21.0643
0.438994	21.1203
0.438755	21.1644
0.438515	21.1418
0.438276	21.0761
0.438037	21.0056
0.437798	20.9711
0.437559	21.0027
0.43732	21.1087
0.437081	21.2128
0.436842	21.3831
0.436603	21.5035
0.436364	21.5149
0.436124	21.3755
0.435885	21.0742
0.435646	20.5815
0.435407	20.0664
0.435168	19.5503
0.434929	19.1127
0.43469	18.8168
0.434451	18.6963
0.434212	18.7497
0.433973	18.9438
0.433733	19.2244
0.433494	19.5296
0.433255	19.8034
0.433016	20.0047
0.432777	20.112
0.432538	20.1227
0.432299	19.9971
0.43206	19.8671
0.431821	19.7121
0.431582	19.5682
0.431342	19.4706
0.431103	19.4497
0.430864	19.5252
0.430625	19.703
0.430386	19.9724
0.430147	20.3077
0.429908	20.6722
0.429669	21.0247
0.42943	21.3264
0.429191	21.5457
0.428951	21.6613
0.428712	21.6619
0.428473	21.5459
0.428234	21.3199
0.427995	20.9993
0.427756	20.6086
0.427517	20.1817
0.427278	19.7595
0.427039	19.334
0.426799	19.0473
0.42656	18.8737
0.426321	18.8231
0.426082	18.8876
0.425843	19.0449
0.425604	19.2652
0.425365	19.5184
0.425126	19.7796
0.424887	20.0311
0.424647	20.2616
0.424408	20.4635
0.424169	20.6299
0.42393	20.7542
0.423691	20.8305
0.423452	20.8561
0.423213	20.7779
0.422974	20.7135
0.422735	20.6195
0.422496	20.5099
0.422257	20.3996
0.422017	20.3024
0.421778	20.2304
0.421539	20.1919
0.4213	20.1894
0.421061	20.2167
0.420822	20.2567
0.420583	20.2827
0.420344	20.2634
0.420105	20.1717
0.419865	19.9944
0.419626	19.6875
0.419387	19.3853
0.419148	19.0799
0.418909	18.8185
0.41867	18.6367
0.418431	18.5483
0.418192	18.5431
0.417953	18.5935
0.417714	18.6668
0.417474	18.7384
0.417235	18.7998
0.416996	18.8587
0.416757	18.9319
0.416518	18.9837
0.416279	19.1166
0.41604	19.2682
0.415801	19.414
0.415562	19.5261
0.415323	19.5835
0.415083	19.5784
0.414844	19.5179
0.414605	19.4202
0.414366	19.3083
0.414127	19.2034
0.413888	19.1217
0.413649	19.0739
0.41341	19.0158
0.413171	19.0495
0.412931	19.1236
0.412692	19.2317
0.412453	19.3617
0.412214	19.497
0.411975	19.6187
0.411736	19.7108
0.411497	19.7635
0.411258	19.7745
0.411019	19.7484
0.410779	19.6933
0.41054	19.6175
0.410301	19.4773
0.410062	19.3821
0.409823	19.2894
0.409584	19.2111
0.409345	19.1597
0.409106	19.144
0.408867	19.1627
0.408628	19.2003
0.408388	19.2274
0.408149	19.2083
0.40791	19.1117
0.407671	18.9226
0.407432	18.6011
0.407193	18.2764
0.406954	17.9448
0.406715	17.6515
0.406476	17.4288
0.406237	17.2869
0.405997	17.2144
0.405758	17.1859
0.405519	17.1748
0.40528	17.1643
0.405041	17.1541
0.404802	17.16
0.404563	17.1612
0.404324	17.2689
0.404085	17.4482
0.403846	17.6909
0.403606	17.9706
0.403367	18.2486
0.403128	18.4836
0.402889	18.6421
0.40265	18.7072
0.402411	18.6836
0.402172	18.5964
0.401933	18.4847
0.401694	18.3432
0.401455	18.3009
0.401215	18.3237
0.400976	18.4002
0.400737	18.4947
0.400498	18.5553
0.400259	18.5268
0.40002	18.3652
0.399781	18.0505
0.399542	17.5929
0.399303	17.0324
0.399063	16.3896
0.398824	15.8254
0.398585	15.3677
0.398346	15.0743
0.398107	14.9797
0.397868	15.0905
0.397629	15.3866
0.39739	15.8262
0.397151	16.3552
0.396912	16.918
0.396672	17.4665
0.396433	17.9669
0.396194	18.3521
0.395955	18.7065
0.395716	18.976
0.395477	19.1486
0.395238	19.2049
0.394999	19.1232
0.39476	18.8893
0.39452	18.5084
0.394281	18.0133
0.394042	17.4645
0.393803	16.9391
0.393564	16.4715
0.393325	16.2032
0.393086	16.1124
0.392847	16.1822
0.392608	16.3647
0.392369	16.5965
0.39213	16.8163
0.39189	16.9778
0.391651	17.0559
0.391412	17.0447
0.391173	16.9524
0.390934	16.7962
0.390695	16.5579
0.390456	16.3555
0.390217	16.1863
0.389978	16.0963
0.389738	16.1276
0.389499	16.3053
0.38926	16.626
0.389021	17.0515
0.388782	17.5135
0.388543	17.9293
0.388304	18.223
0.388065	18.3458
0.387826	18.2879
0.387587	18.0319
0.387347	17.7266
0.387108	17.3897
0.386869	17.0769
0.38663	16.8242
0.386391	16.6455
0.386152	16.5382
0.385913	16.4911
0.385674	16.4918
0.385435	16.53
0.385195	16.596
0.384956	16.6781
0.384717	16.7177
0.384478	16.7813
0.384239	16.8086
0.384	16.7884
0.383761	16.72
0.383522	16.6141
0.383283	16.4901
0.383044	16.3703
0.382804	16.2742
0.382565	16.2139
0.382326	16.1921
0.382087	16.2027
0.381848	16.1919
0.381609	16.2268
0.38137	16.2514
0.381131	16.255
0.380892	16.2337
0.380652	16.1916
0.380413	16.1406
0.380174	16.0972
0.379935	16.0782
0.379696	16.095
0.379457	16.1497
0.379218	16.2337
0.378979	16.3293
0.37874	16.4154
0.378501	16.4727
0.378262	16.4884
0.378022	16.4577
0.377783	16.3409
0.377544	16.2267
0.377305	16.0791
0.377066	15.9042
0.376827	15.7094
0.376588	15.5069
0.376349	15.3142
0.37611	15.1526
0.37587	15.0426
0.375631	14.9965
0.375392	15.0129
0.375153	15.0757
0.374914	15.1571
0.374675	15.2264
0.374436	15.2596
0.374197	15.2463
0.373958	15.1921
0.373719	15.1159
0.373479	15.0418
0.37324	14.9921
0.373001	14.9805
0.372762	15.011
0.372523	15.0791
0.372284	15.1751
0.372045	15.2873
0.371806	15.4032
0.371567	15.5092
0.371327	15.5905
0.371088	15.6713
0.370849	15.6577
0.37061	15.5801
0.370371	15.4375
0.370132	15.238
0.369893	15.0361
0.369654	14.7761
0.369415	14.5199
0.369176	14.3269
0.368936	14.1446
0.368697	14.0655
0.368458	14.0694
0.368219	14.1655
0.36798	14.3494
0.367741	14.6367
0.367502	14.8714
0.367263	15.1117
0.367024	15.2239
0.366785	15.2082
0.366545	15.0576
0.366306	14.7644
0.366067	14.4675
0.365828	14.2007
0.365589	14.0245
0.36535	13.9649
0.365111	14.0027
0.364872	14.1156
0.364633	14.188
0.364394	14.1467
0.364154	13.9495
0.363915	13.6361
0.363676	13.1827
0.363437	12.7047
0.363198	12.3204
0.362959	12.0314
0.36272	11.9068
0.362481	11.9437
0.362242	12.0757
0.362002	12.2487
0.361763	12.4391
0.361524	12.6009
0.361285	12.6721
0.361046	12.6775
0.360807	12.6601
0.360568	12.6095
0.360329	12.557
0.36009	12.5673
0.35985	12.5987
0.359611	12.7255
0.359372	12.9031
0.359133	13.0995
0.358894	13.2339
0.358655	13.3263
0.358416	13.3043
0.358177	13.1503
0.357938	12.8728
0.357699	12.5037
0.357459	12.0901
0.35722	11.7136
0.356981	11.3576
0.356742	11.0866
0.356503	10.9474
0.356264	10.8858
0.356025	10.9495
0.355786	11.0584
0.355547	11.2059
0.355308	11.3759
0.355068	11.4881
0.354829	11.4947
0.35459	11.3633
0.354351	11.0882
0.354112	10.6967
0.353873	10.2462
0.353634	9.81321
0.353395	9.44988
0.353156	9.21711
0.352917	9.16513
0.352677	9.2558
0.352438	9.51854
0.352199	9.81878
0.35196	10.1484
0.351721	10.4384
0.351482	10.6687
0.351243	10.8423
0.351004	10.9781
0.350765	11.0991
0.350526	11.2525
0.350286	11.3838
0.350047	11.5148
0.349808	11.6606
0.349569	11.7439
0.34933	11.7856
0.349091	11.8174
0.348852	11.7845
0.348613	11.7595
0.348374	11.6845
0.348134	11.5852
0.347895	11.4761
0.347656	11.2742
0.347417	11.0239
0.347178	10.6641
0.346939	10.2455
0.3467	9.83493
0.346461	9.43068
0.346222	9.135
0.345982	8.93209
0.345743	8.88057
0.345504	8.91587
0.345265	9.02678
0.345026	9.19586
0.344787	9.33587
0.344548	9.47085
0.344309	9.53614
0.34407	9.55322
0.343831	9.54962
0.343591	9.47822
0.343352	9.40187
0.343113	9.29011
0.342874	9.22801
0.342635	9.20784
0.342396	9.32196
0.342157	9.54366
0.341918	9.91776
0.341679	10.3446
0.34144	10.8016
0.3412	11.1372
0.340961	11.3292
0.340722	11.2985
0.340483	11.012
0.340244	10.5761
0.340005	10.0047
0.339766	9.43535
0.339527	8.90239
0.339288	8.41574
0.339049	8.02587
0.338809	7.68789
0.33857	7.35401
0.338331	7.04697
0.338092	6.74057
0.337853	6.42759
0.337614	6.16621
0.337375	5.96038
0.337136	5.828
0.336897	5.76131
0.336658	5.79137
0.336418	5.88883
0.336179	6.03046
0.33594	6.16582
0.335701	6.2911
0.335462	6.34901
0.335223	6.3072
0.334984	6.13226
0.334745	5.86924
0.334506	5.53359
0.334266	5.17891
0.334027	4.86699
0.333788	4.63963
0.333549	4.56101
0.33331	4.62689
0.333071	4.82045
0.332832	5.08829
0.332593	5.40922
0.332354	5.71584
0.332115	5.96071
0.331875	6.08999
0.331636	6.12134
0.331397	6.03779
0.331158	5.84315
0.330919	5.61327
0.33068	5.36456
0.330441	5.18083
0.330202	5.0824
0.329963	5.06629
0.329723	5.1462
0.329484	5.2485
0.329245	5.35048
0.329006	5.37007
0.328767	5.31024
0.328528	5.13564
0.328289	4.8844
0.32805	4.60425
0.327811	4.29655
0.327572	4.00519
0.327333	3.70416
0.327093	3.3964
0.326854	3.08384
0.326615	2.75332
0.326376	2.44181
0.326137	2.18954
0.325898	2.04282
0.325659	2.0119
0.32542	2.09791
0.325181	2.26534
0.324942	2.46723
0.324702	2.63373
0.324463	2.73544
0.324224	2.76619
0.323985	2.74975
0.323746	2.73633
0.323507	2.75011
0.323268	2.82355
0.323029	2.95417
[truncated: 314 more rows]

## Sheet: 2C
Figure	2
Panel	C
Data info	Responsivity of BP PD under different bias voltages
V (V)	R (A/W)
-5	0.00201
-4	0.00202
-3	0.00202
-2.5	0.00202
-2	0.00179
-1.5	0.00152
-1	0.00118
-0.5	0.000725
-0.2	0.000354
-0.1	0.000219
-0.05	0.000139
-0.03	0.000108
-0.02	6.75e-05
-0.01	5.73e-05
-0.006	1.35e-08
-0.004	5.23e-05
-0.002	5.06e-05
0	4.52e-05

## Sheet: 2D
Figure	2
Panel	D
Data info	Photocurrent of BP PD vs. incident power
Power (W)	I photo (A)
0.006	1.84e-07
0.00238	6.07e-08
0.00137	3.25e-08
0.00102	2.28e-08
0.00032	5.38e-09
1.7e-05	1.96e-10

## Sheet: 2E
Figure	2
Panel	E
Data info	Rise and fall dynamic responses
	Photocurrent (nA)
1e-06	-0.686971
2e-06	0.138286
3e-06	1.4033
4e-06	1.31741
5e-06	1.59983
6e-06	1.85339
7e-06	1.23427
8e-06	1.20472
9e-06	1.54142
1e-05	0.663257
1.1e-05	0.762891
1.2e-05	0.297702
1.3e-05	1.07073
1.4e-05	0.846038
1.5e-05	0.264718
1.6e-05	-0.438912
1.7e-05	-1.52115
1.8e-05	-0.973509
1.9e-05	-1.51978
2e-05	-1.30745
2.1e-05	-1.57888
2.2e-05	-1.3693
2.3e-05	-1.90183
2.4e-05	-2.30793
2.5e-05	-1.42839
2.6e-05	-1.22637
2.7e-05	-1.30058
2.8e-05	-1.24424
2.9e-05	-1.00031
3e-05	-0.407302
3.1e-05	0.346482
3.2e-05	1.01782
3.3e-05	1.73795
3.4e-05	1.62251
3.5e-05	2.09251
3.6e-05	2.03204
3.7e-05	1.57784
3.8e-05	1.51943
3.9e-05	0.9656
4e-05	2.48006
4.1e-05	0.647452
4.2e-05	1.19648
4.3e-05	0.0462042
4.4e-05	-0.186049
4.5e-05	-0.548856
4.6e-05	-1.16591
4.7e-05	-1.25867
4.8e-05	-1.32395
4.9e-05	-1.30471
5e-05	-1.48199
5.1e-05	-1.30745
5.2e-05	-0.972135
5.3e-05	-1.50811
5.4e-05	-1.33082
5.5e-05	-1.94581
5.6e-05	-0.906167
5.7e-05	-0.627881
5.8e-05	0.376036
5.9e-05	1.19029
6e-05	0.918876
6.1e-05	1.04256
6.2e-05	1.61151
6.3e-05	1.73519
6.4e-05	0.550565
6.5e-05	1.9379
6.6e-05	2.02929
6.7e-05	1.02538
6.8e-05	0.814428
6.9e-05	1.74894
7e-05	0.466735
7.1e-05	0.905819
7.2e-05	-0.202537
7.3e-05	-0.517246
7.4e-05	-1.82007
7.5e-05	-1.24562
7.6e-05	-1.0436
7.7e-05	-0.866313
7.8e-05	-0.422424
7.9e-05	-1.02161
8e-05	-1.96711
8.1e-05	-2.31137
8.2e-05	-1.86816
8.3e-05	-1.63866
8.4e-05	-1.27448
8.5e-05	-0.278814
8.6e-05	0.437873
8.7e-05	0.109424
8.8e-05	0.726477
8.9e-05	0.95873
9e-05	1.24595
9.1e-05	1.45346
9.2e-05	1.49881
9.3e-05	0.966283
9.4e-05	1.81352
9.5e-05	1.49538
9.6e-05	1.86987
9.7e-05	1.83139
9.8e-05	1.43835
9.9e-05	1.12982
0.0001	0.432377
0.000101	-0.280871
0.000102	-1.08345
0.000103	-1.95681
0.000104	-2.176
0.000105	-1.40022
0.000106	-0.416929
0.000107	-1.15766
0.000108	-1.56582
0.000109	-2.56079
0.00011	-2.32167
0.000111	-1.51428
0.000112	-1.59331
0.000113	-0.605889
0.000114	0.123164
0.000115	1.28718
0.000116	0.446117
0.000117	0.840542
0.000118	1.0989
0.000119	1.6067
0.00012	2.09526
0.000121	1.64518
0.000122	2.4828
0.000123	1.37376
0.000124	1.64174
0.000125	1.81903
0.000126	1.72145
0.000127	0.437873
0.000128	0.281206
0.000129	-0.621003
0.00013	-0.514498
0.000131	-1.56238
0.000132	-0.818215
0.000133	-0.961143
0.000134	-0.826459
0.000135	-0.726142
0.000136	-1.71424
0.000137	-1.84892
0.000138	-2.94697
0.000139	-2.18013
0.00014	-2.176
0.000141	-1.72936
0.000142	-0.397684
0.000143	0.615159
0.000144	0.23723
0.000145	0.472922
0.000146	2.40035
0.000147	1.43491
0.000148	0.866648
0.000149	1.51256
0.00015	1.82865
0.000151	1.73657
0.000152	1.30367
0.000153	2.30827
0.000154	1.54004
0.000155	1.05974
0.000156	0.479101
0.000157	-0.515189
0.000158	-1.35144
0.000159	-1.59881
0.00016	-0.449904
0.000161	-1.47993
0.000162	-1.19752
0.000163	-1.02435
0.000164	-1.30196
0.000165	-2.00353
0.000166	-1.73073
0.000167	-2.39313
0.000168	-1.91214
0.000169	-2.15195
0.00017	-0.733012
0.000171	0.324499
0.000172	-0.0431213
0.000173	0.590419
0.000174	1.5909
0.000175	1.36551
0.000176	2.12274
0.000177	1.7613
0.000178	2.05952
0.000179	1.852
0.00018	1.85063
0.000181	1.84239
0.000182	1.2432
0.000183	1.25626
0.000184	0.775948
0.000185	0.731973
0.000186	-0.484262
0.000187	-1.11231
0.000188	-1.85716
0.000189	-1.36036
0.00019	-0.976257
0.000191	-0.939833
0.000192	-0.829207
0.000193	-1.66271
0.000194	-1.43252
0.000195	-1.67027
0.000196	-2.27769
0.000197	-2.07018
0.000198	-1.05596
0.000199	0.418638
0.0002	0.517581
0.000201	0.173327
0.000202	1.03156
0.000203	1.57921
0.000204	1.30917
0.000205	1.01851
0.000206	0.964226
0.000207	2.03135
0.000208	2.10625
0.000209	2.21825
0.00021	2.78926
0.000211	1.0721
0.000212	1.32016
0.000213	0.316255
0.000214	-0.0115113
0.000215	-1.25042
0.000216	-1.29097
0.000217	-1.60086
0.000218	-0.951517
0.000219	-0.8615
0.00022	-0.919907
0.000221	-1.41602
0.000222	-1.64553
0.000223	-2.59378
0.000224	-2.51132
0.000225	-1.48611
0.000226	-1.33632
0.000227	-0.954265
0.000228	0.374662
0.000229	0.458491
0.00023	1.66099
0.000231	2.38592
0.000232	1.29817
0.000233	1.19716
0.000234	1.61838
0.000235	2.17496
0.000236	2.1997
0.000237	2.36942
0.000238	2.11449
0.000239	1.97088
0.00024	1.22671
0.000241	0.114229
0.000242	0.179514
0.000243	-1.65789
0.000244	-1.00237
0.000245	-0.722703
0.000246	-0.911663
0.000247	-0.997558
0.000248	-0.895175
0.000249	-1.50741
0.00025	-1.73348
0.000251	-2.51339
0.000252	-2.58828
0.000253	-1.79189
0.000254	-2.1389
0.000255	-0.729572
0.000256	0.000854441
0.000257	0.140343
0.000258	0.797932
0.000259	0.850843
0.00026	1.72969
0.000261	1.21434
0.000262	2.14061
0.000263	2.4402
0.000264	1.90286
0.000265	1.74275
0.000266	2.58175
0.000267	1.53799
0.000268	1.3504
0.000269	0.646078
0.00027	-0.213529
0.000271	-1.0223
0.000272	-1.52734
0.000273	-0.80928
0.000274	-0.551604
0.000275	-0.475335
0.000276	-0.796223
0.000277	-1.62835
0.000278	-2.19936
0.000279	-2.26945
0.00028	-2.59927
0.000281	-2.33817
0.000282	-2.34641
0.000283	-1.46069
0.000284	-0.169553
0.000285	0.395963
0.000286	1.09753
0.000287	1.66029
0.000288	1.90835
0.000289	1.78604
0.00029	1.83139
0.000291	1.60808
0.000292	1.87812
0.000293	1.33047
0.000294	1.59914
0.000295	3.0064
0.000296	1.9963
0.000297	1.34009
0.000298	0.520329
0.000299	-0.379131
0.0003	-1.58231
0.000301	-1.12193
0.000302	-0.820963
0.000303	-1.16934
0.000304	-1.6043
0.000305	-1.89427
0.000306	-1.52047
0.000307	-1.66133
0.000308	-2.14577
0.000309	-1.60774
0.00031	-1.58231
0.000311	-0.72545
0.000312	-0.38944
0.000313	0.0613266
0.000314	0.0242207
0.000315	1.38269
0.000316	1.69396
0.000317	1.85956
0.000318	0.388401
0.000319	1.9166
0.00032	2.35362
0.000321	1.7826
0.000322	2.08151
0.000323	2.99129
0.000324	1.87537
0.000325	1.23702
0.000326	0.21662
0.000327	-0.653304
0.000328	-0.50488
0.000329	-1.16728
0.00033	-0.535116
0.000331	-1.41122
0.000332	-1.54108
0.000333	-1.46756
0.000334	-1.54245
0.000335	-2.17875
0.000336	-2.09904
0.000337	-2.27426
0.000338	-1.97811
0.000339	-1.5026
0.00034	-0.485636
0.000341	-0.114585
0.000342	0.661883
0.000343	1.2061
0.000344	1.34765
0.000345	2.31651
0.000346	1.18685
0.000347	1.51531
0.000348	1.83964
0.000349	1.6493
0.00035	1.4782
0.000351	2.07326
0.000352	2.0073
0.000353	1.45072
0.000354	1.19648
0.000355	0.317629
0.000356	-0.875931
0.000357	-1.18858
0.000358	-1.14392
0.000359	0.325181
0.00036	-1.0381
0.000361	-1.28959
0.000362	-1.7486
0.000363	-1.99528
0.000364	-3.49805
0.000365	-2.31892
0.000366	-1.55071
0.000367	-2.40207
0.000368	-0.851199
0.000369	-0.446473
0.00037	0.359539
0.000371	1.23908
0.000372	1.49881
0.000373	1.28306
0.000374	1.32016
0.000375	1.44041
0.000376	2.12824
0.000377	1.46859
0.000378	2.08426
0.000379	2.36736
0.00038	2.35636
0.000381	1.82108
0.000382	1.06454
0.000383	0.343734
0.000384	0.286701
0.000385	-0.829207
0.000386	-1.51772
0.000387	-1.64278
0.000388	-1.95612
0.000389	-1.90527
0.00039	-2.3148
0.000391	-1.78983
0.000392	-2.58279
0.000393	-2.41238
0.000394	-2.15539
0.000395	-1.68057
0.000396	-1.24424
0.000397	-0.787979
0.000398	-0.375701
0.000399	-0.537864
0.0004	1.31467
0.000401	1.92965
0.000402	1.39025
0.000403	2.01623
0.000404	2.51303
0.000405	2.69237
0.000406	1.75306
0.000407	1.55242
0.000408	2.3866
0.000409	1.96195
0.00041	0.836412
0.000411	1.10715
0.000412	-0.381197
0.000413	-0.510376
0.000414	-0.717889
0.000415	-1.19133
0.000416	-0.867687
0.000417	-1.69912
0.000418	-1.79395
0.000419	-1.86198
0.00042	-3.0363
0.000421	-1.95199
0.000422	-1.65652
0.000423	-1.42908
0.000424	-0.73576
0.000425	-0.765304
0.000426	-0.47327
0.000427	-0.0829752
0.000428	1.19373
0.000429	0.794501
0.00043	1.41911
0.000431	1.36758
0.000432	1.13326
0.000433	1.89117
0.000434	1.98531
0.000435	1.59707
0.000436	2.16122
0.000437	2.49998
0.000438	2.07739
0.000439	1.40193
0.00044	0.347174
0.000441	-0.829207
0.000442	-0.587336
0.000443	-1.04635
0.000444	-1.10131
0.000445	-1.85236
0.000446	-1.81181
0.000447	-2.19936
0.000448	-2.32442
0.000449	-1.98635
0.00045	-2.01108
0.000451	-2.06056
0.000452	-1.16179
0.000453	-1.18858
0.000454	-0.671166
0.000455	-0.628564
0.000456	0.055822
0.000457	0.157522
0.000458	0.807558
0.000459	1.78123
0.00046	1.89186
0.000461	1.73932
0.000462	1.40124
0.000463	1.43011
0.000464	2.65046
0.000465	2.51716
0.000466	2.10213
0.000467	0.936738
0.000468	0.589045
0.000469	-0.223838
0.00047	-0.151691
0.000471	-0.593523
0.000472	-0.944647
0.000473	-1.76097
0.000474	-1.15629
0.000475	-1.72249
0.000476	-1.91764
0.000477	-1.43458
0.000478	-1.90802
0.000479	-2.00284
0.00048	-1.71974
0.000481	-1.78502
0.000482	-0.00326747
0.000483	-0.434108
0.000484	0.22349
0.000485	0.679744
0.000486	1.3765
0.000487	1.46033
0.000488	1.617
0.000489	1.81834
0.00049	2.75491
0.000491	2.12068
0.000492	2.22169
0.000493	2.24849
0.000494	1.30504
0.000495	0.604167
0.000496	0.424133
0.000497	0.0159681
0.000498	0.0943019
0.000499	-0.398376
0.0005	-0.744003
0.000501	-0.542669
0.000502	-2.05782
0.000503	-2.58691
0.000504	-1.89564
0.000505	-2.06056
0.000506	-2.03582
0.000507	-2.00353
0.000508	-1.59606
0.000509	-1.08551
0.00051	-0.585962
0.000511	-0.778361
0.000512	-1.36793
0.000513	-0.0747314
0.000514	0.272962
0.000515	0.579427
0.000516	1.38613
0.000517	1.22396
0.000518	2.24918
0.000519	1.81834
0.00052	1.83139
0.000521	1.85476
0.000522	2.35636
0.000523	1.91385
0.000524	0.644021
0.000525	0.760143
0.000526	0.00222841
0.000527	-0.241017
0.000528	-0.257513
0.000529	-1.08483
0.00053	-1.85716
0.000531	-2.13546
0.000532	-2.41238
0.000533	-2.41031
0.000534	-1.62904
0.000535	-1.31571
0.000536	-1.19752
0.000537	-0.679409
0.000538	-0.301489
0.000539	-0.348895
0.00054	-0.642303
0.000541	0.0743749
0.000542	0.263344
0.000543	0.143782
0.000544	1.19373
0.000545	1.87262
0.000546	2.07601
0.000547	2.57281
0.000548	2.44707
0.000549	2.22718
0.00055	1.98943
0.000551	1.63693
0.000552	1.17724
0.000553	-0.14413
0.000554	0.505215
0.000555	0.911315
0.000556	-0.150317
0.000557	-0.961826
0.000558	-0.943273
0.000559	-1.56582
0.00056	-1.81868
0.000561	-2.11141
0.000562	-1.52734
0.000563	-1.60086
0.000564	-2.00284
0.000565	-1.01955
0.000566	-1.25249
0.000567	0.123164
0.000568	-0.994118
0.000569	-0.516563
0.00057	0.226238
0.000571	0.0200988
0.000572	0.624777
0.000573	1.19029
0.000574	1.98669
0.000575	1.64381
0.000576	2.72742
0.000577	2.22788
0.000578	1.85751
0.000579	1.78604
0.00058	0.844664
0.000581	0.391841
0.000582	0.279832
0.000583	0.529955
0.000584	0.31419
0.000585	0.27571
0.000586	-0.878679
0.000587	-1.9513
0.000588	-1.57406
0.000589	-2.48315
0.00059	-2.59103
0.000591	-2.32374
0.000592	-1.95062
0.000593	-0.963891
0.000594	-0.700028
0.000595	-0.337221
0.000596	-0.650556
0.000597	0.282579
0.000598	40.4759
0.000599	69.7892
0.0006	111.169
0.000601	150.817
0.000602	180.597
0.000603	185.886
0.000604	186.845
0.000605	185.546
0.000606	185.935
0.000607	185.989
0.000608	185.267
0.000609	184.376
0.00061	184.066
0.000611	184.681
0.000612	184.795
0.000613	184.044
0.000614	183.725
0.000615	183.016
0.000616	182.744
0.000617	182.572
0.000618	182.185
0.000619	181.851
0.00062	181.906
0.000621	182.674
0.000622	182.985
0.000623	183.182
0.000624	183.008
0.000625	183.264
0.000626	183.172
0.000627	184.107
0.000628	184.058
0.000629	184.808
0.00063	185.304
0.000631	186.261
0.000632	185.658
0.000633	187.334
0.000634	185.779
0.000635	186.026
0.000636	184.033
0.000637	184.492
0.000638	183.789
0.000639	184.354
0.00064	184.69
0.000641	184.154
0.000642	183.477
0.000643	183.254
0.000644	181.876
0.000645	182.388
0.000646	181.785
0.000647	181.283
0.000648	182.766
0.000649	182.874
0.00065	184.286
0.000651	183.644
0.000652	184.503
0.000653	183.725
0.000654	183.205
0.000655	183.754
0.000656	183.816
0.000657	185.288
0.000658	184.212
0.000659	184.926
0.00066	185.171
0.000661	185.736
0.000662	186.133
0.000663	186.182
0.000664	185.24
0.000665	184.834
0.000666	184.103
0.000667	184.303
0.000668	184.696
0.000669	184.509
0.00067	184.091
0.000671	183.729
0.000672	183.288
0.000673	182.213
0.000674	182.192
0.000675	182.179
0.000676	182.282
0.000677	182.352
0.000678	182.431
0.000679	182.919
0.00068	184.031
0.000681	183.203
0.000682	183.644
0.000683	183.464
0.000684	183.33
0.000685	184.103
0.000686	184.598
0.000687	185.602
0.000688	184.696
0.000689	186.224
0.00069	185.777
0.000691	186.285
0.000692	184.715
0.000693	184.242
0.000694	184.76
0.000695	184.838
0.000696	184.3
0.000697	184.457
0.000698	185.127
0.000699	184.451
0.0007	183.214
0.000701	183.312
0.000702	182.994
0.000703	181.814
0.000704	182.035
0.000705	182.564
0.000706	182.677
0.000707	183.246
0.000708	183.992
0.000709	184.136
0.00071	183.152
0.000711	183.17
0.000712	182.722
0.000713	184.004
0.000714	184.594
0.000715	184.483
0.000716	184.811
0.000717	185.794
0.000718	186.084
0.000719	185.325
0.00072	184.338
0.000721	184.155
0.000722	183.956
0.000723	184.608
0.000724	184.514
0.000725	184.408
0.000726	184.909
0.000727	183.561
0.000728	183.327
0.000729	183.381
0.00073	183.401
0.000731	182.385
0.000732	182.486
0.000733	181.661
0.000734	182.674
0.000735	183.204
0.000736	183.965
0.000737	183.747
0.000738	182.978
0.000739	182.537
0.00074	182.618
0.000741	183.943
0.000742	183.86
0.000743	184.448
0.000744	184.751
0.000745	185.127
0.000746	185.655
0.000747	185.734
0.000748	185.276
0.000749	184.488
0.00075	184.925
0.000751	184.838
0.000752	185.091
0.000753	184.813
0.000754	184.812
0.000755	183.608
0.000756	183.89
0.000757	183.778
0.000758	183.228
0.000759	183.56
0.00076	183.145
0.000761	182.61
0.000762	182.752
0.000763	183.466
0.000764	183.036
0.000765	183.683
0.000766	183.214
0.000767	182.645
0.000768	182.887
0.000769	184.459
0.00077	184.446
0.000771	184.195
0.000772	183.918
0.000773	184.437
0.000774	185.13
0.000775	185.051
0.000776	185.718
0.000777	184.18
0.000778	184.168
0.000779	184.571
0.00078	184.591
0.000781	185.031
0.000782	183.83
0.000783	183.954
0.000784	183.266
0.000785	183.928
0.000786	183.144
0.000787	184.022
0.000788	183.189
0.000789	182.552
0.00079	183.08
0.000791	183.642
0.000792	183.618
0.000793	183.394
0.000794	183.857
0.000795	183.487
0.000796	183.786
0.000797	182.972
0.000798	183.451
0.000799	184.13
0.0008	184.327
0.000801	184.706
0.000802	185.005
0.000803	184.415
0.000804	184.792
0.000805	184.628
0.000806	184.062
0.000807	184.831
0.000808	184.195
0.000809	184.642
0.00081	185.211
0.000811	184.759
0.000812	184.206
0.000813	184.534
0.000814	184.4
0.000815	184.114
0.000816	183.118
0.000817	182.673
0.000818	183.244
0.000819	183.981
0.00082	183.486
0.000821	183.339
0.000822	183.493
0.000823	183.242
0.000824	183.014
0.000825	182.66
0.000826	183.272
0.000827	183.213
0.000828	184.077
0.000829	184.509
0.00083	185.075
0.000831	184.552
0.000832	185.02
0.000833	184.47
0.000834	183.973
0.000835	184.61
0.000836	184.594
0.000837	183.885
0.000838	184.326
0.000839	184.231
0.00084	184.223
0.000841	184.949
0.000842	184.454
0.000843	183.729
0.000844	184.105
0.000845	183.624
0.000846	183.723
0.000847	183.432
0.000848	183.547
0.000849	182.715
0.00085	183.47
0.000851	183.233
0.000852	183.14
0.000853	182.877
0.000854	183.981
0.000855	183.611
0.000856	183.734
0.000857	184.25
0.000858	184.641
0.000859	184.365
0.00086	184.074
0.000861	184.643
0.000862	184.518
0.000863	184.164
0.000864	185.306
0.000865	184.945
0.000866	184.749
0.000867	184.197
0.000868	184.872
0.000869	184.536
0.00087	184.204
0.000871	183.596
0.000872	183.327
0.000873	183.35
0.000874	183.317
0.000875	184.195
0.000876	183.459
0.000877	183.731
0.000878	182.872
0.000879	182.971
0.00088	183.398
0.000881	182.636
0.000882	183.1
0.000883	183.441
0.000884	183.475
0.000885	183.397
0.000886	183.687
0.000887	183.795
0.000888	183.849
0.000889	184.198
0.00089	184.485
0.000891	184.078
0.000892	184.352
0.000893	185.383
0.000894	185.156
0.000895	184.195
0.000896	185.02
0.000897	184.517
0.000898	184.58
0.000899	184.831
0.0009	184.446
0.000901	183.411
0.000902	184.63
0.000903	183.835
0.000904	183.618
0.000905	183.915
0.000906	183.478
0.000907	183.227
0.000908	182.857
0.000909	183.502
0.00091	183.114
0.000911	183.824
0.000912	184.102
0.000913	183.78
0.000914	183.828
0.000915	183.925
0.000916	183.121
0.000917	184.16
0.000918	184.532
0.000919	184.17
0.00092	183.794
0.000921	183.343
0.000922	184.601
0.000923	184.802
0.000924	184.94
0.000925	185
0.000926	185.597
0.000927	185.056
0.000928	184.3
0.000929	183.769
0.00093	183.868
0.000931	183.92
0.000932	183.5
0.000933	183.819
0.000934	183.382
0.000935	183.214
0.000936	183.75
0.000937	183.213
0.000938	183.849
0.000939	183.505
0.00094	183.75
0.000941	183.203
0.000942	183.033
0.000943	183.192
0.000944	183.145
0.000945	183.264
0.000946	183.666
0.000947	183.946
0.000948	184.102
0.000949	184.528
0.00095	185.278
0.000951	185.083
0.000952	183.915
0.000953	185.72
0.000954	184.637
0.000955	185.354
0.000956	185.108
0.000957	184.725
0.000958	184.433
0.000959	184.848
0.00096	184.509
0.000961	184.406
0.000962	183.53
0.000963	182.653
0.000964	182.752
0.000965	182.776
0.000966	183.405
0.000967	183.473
0.000968	183.877
0.000969	183.161
0.00097	183.096
0.000971	183.091
0.000972	182.835
0.000973	183
0.000974	183.55
0.000975	183.82
0.000976	184.157
0.000977	183.993
0.000978	184.797
0.000979	184.849
0.00098	184.047
0.000981	184.911
0.000982	185.395
0.000983	184.936
0.000984	185.482
0.000985	184.264
0.000986	184.34
0.000987	184.338
0.000988	184.877
0.000989	184.47
0.00099	183.999
0.000991	183.937
0.000992	183.156
0.000993	183.394
0.000994	183.022
0.000995	183.298
0.000996	183.181
0.000997	183.192
0.000998	183.104
0.000999	182.882
0.001	182.15
0.001001	181.648
0.001002	183.29
0.001003	183.609
0.001004	184.358
0.001005	184.414
0.001006	185.258
0.001007	185.634
0.001008	184.718
0.001009	184.705
0.00101	185.493
0.001011	185.222
0.001012	185.047
0.001013	184.663
0.001014	184.565
0.001015	184.42
0.001016	184.542
0.001017	185.093
0.001018	183.868
0.001019	183.69
0.00102	183.341
0.001021	182.533
0.001022	183.133
0.001023	182.871
0.001024	182.992
0.001025	183.402
0.001026	183.372
0.001027	183.358
0.001028	183.192
0.001029	182.684
0.00103	182.168
0.001031	183.537
0.001032	183.668
0.001033	183.957
0.001034	184.984
0.001035	184.663
0.001036	184.707
0.001037	185.201
0.001038	184.755
0.001039	185.313
0.00104	185.267
0.001041	184.874
0.001042	185.57
0.001043	185.159
0.001044	184.555
0.001045	184.904
0.001046	183.53
0.001047	183.27
0.001048	183.442
0.001049	183.367
0.00105	182.714
0.001051	183.409
0.001052	183.038
0.001053	182.926
0.001054	183
0.001055	183.829
0.001056	183.668
0.001057	182.574
0.001058	182.06
0.001059	182.97
0.00106	183.706
0.001061	183.96
0.001062	184.329
0.001063	183.301
0.001064	185.19
0.001065	184.58
0.001066	184.635
0.001067	185.125
0.001068	185.119
0.001069	184.852
0.00107	184.87
0.001071	185.068
0.001072	185.922
0.001073	185.504
0.001074	184.432
0.001075	184.794
0.001076	183.371
0.001077	183.398
0.001078	183.165
0.001079	183.355
0.00108	183.734
0.001081	182.954
0.001082	183.4
0.001083	183.049
0.001084	182.428
0.001085	182.397
0.001086	181.818
0.001087	182.424
0.001088	183.376
0.001089	184.074
0.00109	184.285
0.001091	184.27
0.001092	185.069
0.001093	185.126
0.001094	185.006
0.001095	185.01
0.001096	185.575
0.001097	185.41
0.001098	185.862
0.001099	185.198
0.0011	185.012
0.001101	185.077
0.001102	184.612
0.001103	184.619
0.001104	184.778
0.001105	183.386
0.001106	183.56
0.001107	183.285
0.001108	183.338
0.001109	182.743
0.00111	183.327
0.001111	182.75
0.001112	182.035
0.001113	182.459
0.001114	181.999
0.001115	183.057
0.001116	182.299
0.001117	183.35
0.001118	183.588
0.001119	184.356
0.00112	184.14
0.001121	184.727
0.001122	185.241
0.001123	185.733
0.001124	185.421
0.001125	185.238
0.001126	185.24
0.001127	184.575
0.001128	184.855
0.001129	184.558
0.00113	184.975
0.001131	184.034
0.001132	184.154
0.001133	183.797
0.001134	184.338
0.001135	184.025
0.001136	183.387
0.001137	184.234
0.001138	182.846
0.001139	183.468
0.00114	182.865
0.001141	181.822
0.001142	182.194
0.001143	182.711
0.001144	182.816
0.001145	183.068
0.001146	183.222
0.001147	183.937
0.001148	184.239
0.001149	184.284
0.00115	184.977
0.001151	185.122
0.001152	184.938
0.001153	185.425
0.001154	185.208
0.001155	185.854
0.001156	185.487
0.001157	184.542
0.001158	185.238
0.001159	184.496
0.00116	184.707
0.001161	184.654
0.001162	184.415
0.001163	183.87
0.001164	182.599
0.001165	182.787
0.001166	183.332
0.001167	182.752
0.001168	182.728
0.001169	182.858
0.00117	182.735
0.001171	182.883
0.001172	182.711
0.001173	183.145
0.001174	183.012
0.001175	183.686
0.001176	183.827
0.001177	183.881
0.001178	184.786
0.001179	185.137
0.00118	185.201
0.001181	185.389
0.001182	185.478
0.001183	186.13
0.001184	185.229
0.001185	184.938
0.001186	185.456
0.001187	184.824
0.001188	184.033
0.001189	184.404
0.00119	183.532
0.001191	183.883
0.001192	183.387
0.001193	183.077
0.001194	183.358
0.001195	182.739
0.001196	182.838
0.001197	182.266
0.001198	182.423
0.001199	182.152
0.0012	182.816
0.001201	183.164
0.001202	183.172
0.001203	183.552
0.001204	183.486
0.001205	184.268
0.001206	184.605
0.001207	184.788
0.001208	185.35
0.001209	186.108
0.00121	185.472
0.001211	185.359
0.001212	185.71
0.001213	185.009
0.001214	185.548
0.001215	184.567
0.001216	184.327
0.001217	185.251
0.001218	184.909
0.001219	184.604
0.00122	165.59
0.001221	138.091
0.001222	66.862
0.001223	-6.56571
0.001224	-3.29191
0.001225	-6.01436
0.001226	-6.85266
0.001227	-6.29196
0.001228	-4.20444
0.001229	-2.53331
0.00123	-1.55346
0.001231	-0.687662
0.001232	-0.339969
0.001233	0.189132
0.001234	1.22121
0.001235	1.03844
0.001236	1.13601
0.001237	1.23976
0.001238	1.26656
0.001239	0.236547
0.00124	0.6715
0.001241	0.439938
0.001242	1.32703
0.001243	0.330677
0.001244	0.193254
0.001245	-0.0527391
0.001246	0.767705
0.001247	0.417946
0.001248	0.0173508
0.001249	-0.10565
0.00125	-1.00512
0.001251	-1.72318
0.001252	-2.0798
0.001253	-1.56238
0.001254	-0.908915
0.001255	-1.695
0.001256	-1.19201
0.001257	-0.416929
0.001258	-0.974883
0.001259	-1.94925
0.00126	-0.526864
0.001261	-0.583897
0.001262	0.474979
0.001263	-0.108398
0.001264	0.638516
0.001265	1.49126
0.001266	1.84788
0.001267	1.97775
0.001268	1.40537
0.001269	1.58334
0.00127	0.701737
0.001271	0.0998065
0.001272	1.06729
0.001273	0.894136
0.001274	1.09066
0.001275	0.790379
0.001276	0.26197
0.001277	-0.489758
0.001278	-0.33309
0.001279	-0.772174
0.00128	-2.12652
0.001281	-2.50995
0.001282	-1.76097
0.001283	-2.27839
0.001284	-1.84892
0.001285	-0.811345
0.001286	-0.120081
0.001287	-0.717207
0.001288	-0.38944
0.001289	-0.978313
0.00129	-0.738508
0.001291	0.63646
0.001292	0.545069
0.001293	0.691427
0.001294	1.12227
0.001295	1.52493
0.001296	2.37561
0.001297	1.44385
0.001298	1.26794
0.001299	1.24114
0.0013	0.325181
0.001301	0.222116
0.001302	1.14425
0.001303	0.7519
0.001304	0.000854441
0.001305	0.261279
0.001306	-0.885557
0.001307	-1.07383
0.001308	-1.92038
0.001309	-1.39541
0.00131	-1.53971
0.001311	-1.7115
0.001312	-2.08255
0.001313	-1.07796
0.001314	-0.72889
0.001315	-0.313163
0.001316	-0.73576
0.001317	-0.457465
0.001318	-0.973509
0.001319	-0.205976
0.00132	-0.339969
0.001321	2.06639
0.001322	1.59777
0.001323	1.29886
0.001324	2.36736
0.001325	1.71939
0.001326	0.714102
0.001327	0.461922
0.001328	0.600037
0.001329	0.440621
0.00133	0.828168
0.001331	0.112172
0.001332	0.404889
0.001333	0.883144
0.001334	-0.165431
0.001335	-0.860126
0.001336	-1.80769
0.001337	-1.5239
0.001338	-1.34319
0.001339	-1.61117
0.00134	-1.27723
0.001341	-0.919907
0.001342	-0.855321
0.001343	-1.0113
0.001344	-0.884183
0.001345	0.168514
0.001346	-0.334464
0.001347	-0.506254
0.001348	0.778696
0.001349	0.398019
0.00135	1.34628
0.001351	1.61013
0.001352	1.83689
0.001353	1.07897
0.001354	0.788314
0.001355	0.0372778
0.001356	0.322433
0.001357	0.358165
0.001358	0.400767
0.001359	0.804119
0.00136	1.31467
0.001361	0.0221553
0.001362	-0.0403734
0.001363	-0.394254
0.001364	-0.554352
0.001365	-0.882809
0.001366	-1.58919
0.001367	-1.44626
0.001368	-1.18102
0.001369	-1.57956
0.00137	-1.06833
0.001371	-0.711019
0.001372	-1.08208
0.001373	-1.06627
0.001374	-1.18652
0.001375	-0.572905
0.001376	-0.0156332
0.001377	0.781444
0.001378	1.42461
0.001379	0.670126
0.00138	1.71321
0.001381	1.53799
0.001382	1.31741
0.001383	0.913372
0.001384	-0.0761054
0.001385	1.28511
0.001386	1.13051
0.001387	1.02332
0.001388	0.490101
0.001389	-0.0712921
0.00139	-0.359204
0.001391	-0.876622
0.001392	-1.20851
0.001393	-1.90252
0.001394	-2.46048
0.001395	-1.38029
0.001396	-1.65102
0.001397	-0.608637
0.001398	0.538199
0.001399	0.0963672
0.0014	-0.175049
0.001401	-1.38854
0.001402	-0.51175
0.001403	-0.93159
0.001404	-0.722011
0.001405	0.561557
0.001406	0.642638
0.001407	1.46515
0.001408	1.56753
0.001409	2.24711
0.00141	1.32291
0.001411	1.22602
0.001412	0.572557
0.001413	0.456426
0.001414	0.283953
0.001415	0.700363
0.001416	0.424133
0.001417	0.202189
0.001418	-0.216277
0.001419	-0.586645
0.00142	-1.04635
0.001421	-0.961826
0.001422	-1.7005
0.001423	-1.6043
0.001424	-1.19201
0.001425	-1.27928
0.001426	-1.15766
0.001427	-0.303545
0.001428	-0.623068
0.001429	-1.28959
0.00143	0.196002
0.001431	-0.0877885
0.001432	0.0503261
0.001433	0.186384
0.001434	0.969722
0.001435	0.823363
0.001436	1.57028
0.001437	1.32016
0.001438	0.921624
0.001439	-0.37157
0.00144	0.242726
0.001441	0.208368
0.001442	1.0137
0.001443	0.294954
0.001444	0.605541
0.001445	0.906502
0.001446	0.700363
0.001447	-0.0486172
0.001448	0.0448302
0.001449	-0.922663
0.00145	-1.27585
0.001451	-1.2841
0.001452	-1.58231
0.001453	-1.30196
0.001454	-1.61804
0.001455	-0.0465606
0.001456	-0.433416
0.001457	-0.607263
0.001458	-0.375701
0.001459	0.125229
0.00146	0.380158
0.001461	-0.0534305
0.001462	0.119042
0.001463	0.804119
0.001464	1.46859
0.001465	0.553313
0.001466	1.31879
0.001467	1.40674
0.001468	1.28993
0.001469	0.699671
0.00147	0.690745
0.001471	-0.120081
0.001472	0.0448302
0.001473	0.686623
0.001474	-0.304237
0.001475	-0.147569
0.001476	-0.0733574
0.001477	-0.133821
0.001478	-1.19201
0.001479	-0.922663
0.00148	-1.07108
0.001481	-1.48405
0.001482	-0.139317
0.001483	0.202189
0.001484	-0.383945
0.001485	-1.22088
0.001486	-0.438912
0.001487	-0.624442
0.001488	0.0723184
0.001489	0.578736
0.00149	0.27571
0.001491	0.939486
0.001492	0.968348
0.001493	0.859095
0.001494	0.995836
0.001495	1.09066
0.001496	0.605541
0.001497	0.474296
0.001498	0.484597
0.001499	-0.324846
0.0015	0.523077
0.001501	0.0468956
0.001502	0.168514
0.001503	-0.736442
0.001504	0.105302
0.001505	-0.932281
0.001506	-1.74035
0.001507	-1.96711
0.001508	-1.34044
0.001509	-1.34937
0.00151	-0.422424
0.001511	-0.171618
0.001512	-0.268505
0.001513	0.0640746
0.001514	-0.476018
0.001515	0.311442
0.001516	0.289449
0.001517	0.540947
0.001518	0.327929
0.001519	0.679062
0.00152	0.27571
0.001521	0.642638
0.001522	1.02469
0.001523	0.393215
0.001524	0.451622
0.001525	0.0936193
0.001526	0.572557
0.001527	0.114229
0.001528	0.369157
0.001529	0.413142
0.00153	-0.125577
0.001531	0.45093
0.001532	-0.4664
0.001533	-0.9632
0.001534	-0.819589
0.001535	-1.71974
0.001536	-0.411424
0.001537	-0.822337
0.001538	-0.847077
0.001539	-0.342717
0.00154	-0.334464
0.001541	-0.0685442
0.001542	-0.760491
0.001543	-0.372944
0.001544	-0.284993
0.001545	-0.0733574
0.001546	0.359539
0.001547	0.387719
0.001548	0.369166
0.001549	0.532703
0.00155	0.9656
0.001551	0.672192
0.001552	0.78694
0.001553	-0.500067
0.001554	0.564305
0.001555	-0.0802273
0.001556	-0.0898451
0.001557	-0.456782
0.001558	0.491475
0.001559	0.356791
0.00156	0.660509
0.001561	0.281206
0.001562	-0.712393
0.001563	-0.864256
0.001564	-0.840199
0.001565	-0.936403
0.001566	-0.513124
0.001567	-0.343399
0.001568	-0.812719
0.001569	-0.144821
0.00157	-0.205285
0.001571	-0.334473
0.001572	-0.458156
0.001573	1.01095
0.001574	0.156148
0.001575	0.698297
0.001576	1.67198
0.001577	1.61357
0.001578	1.18685
0.001579	0.945673
0.00158	0.481849
0.001581	-0.174366
0.001582	0.557435
0.001583	0.675622
0.001584	0.0228467
0.001585	-0.849134
0.001586	-0.605197
0.001587	0.204937
0.001588	-0.367448
0.001589	-0.18948
0.00159	-0.153065
0.001591	-0.980379
0.001592	-0.625816
0.001593	-1.98773
0.001594	-0.0870971
0.001595	-0.0857232
0.001596	0.0998065
0.001597	-0.460904
0.001598	-0.157187
0.001599	-1.06421
0.0016	0.110798
0.001601	0.302506
0.001602	0.553313
0.001603	0.253726
0.001604	0.924372
0.001605	0.892762
0.001606	1.40124
0.001607	0.481849
0.001608	1.13326
0.001609	0.0681965
0.00161	0.09018
0.001611	0.625468
0.001612	1.147
0.001613	0.0757577
0.001614	-0.0884711
0.001615	-0.612759
0.001616	-1.15904
0.001617	-1.07796
0.001618	-1.05459
0.001619	-0.824403
0.00162	-0.711019
0.001621	-0.397684
0.001622	-0.5571
0.001623	0.0675051
0.001624	0.0723184
0.001625	-0.039682
0.001626	0.0984325
0.001627	0.0723184
0.001628	0.303198
0.001629	0.554004
0.00163	-0.0444953
0.001631	-0.00120214
0.001632	1.71046
0.001633	1.08447
0.001634	0.848786
0.001635	0.33206
0.001636	-0.0706095
0.001637	-0.168179
0.001638	-0.0018935
0.001639	0.308002
0.00164	0.440621
0.001641	0.215929
0.001642	0.201498
0.001643	-0.109772
0.001644	-0.372944
0.001645	-0.346147
0.001646	-0.202537
0.001647	-1.03054
0.001648	-0.554352
0.001649	0.116986
0.00165	-0.987249
0.001651	-0.799662
0.001652	-0.757743
0.001653	-0.467774
0.001654	0.201498
0.001655	-0.251326
0.001656	0.973844
0.001657	1.06042
0.001658	0.609663
0.001659	-0.144821
0.00166	0.369157
0.001661	0.851534
0.001662	1.10715
0.001663	1.27962
0.001664	-0.0980889
0.001665	-0.676661
0.001666	-0.0197551
0.001667	1.00271
0.001668	-0.0101373
0.001669	0.395963
0.00167	0.0297166
0.001671	-0.469148
0.001672	-0.356456
0.001673	-0.770118
0.001674	-0.221781
0.001675	-0.836077
0.001676	-0.996866
0.001677	-0.780418
0.001678	-0.228651
0.001679	-0.815467
0.00168	-0.702776
0.001681	0.258531
0.001682	0.661883
0.001683	-0.279497
0.001684	-0.510376
0.001685	0.0365864
0.001686	0.982088
0.001687	0.183636
0.001688	0.633021
0.001689	0.641956
0.00169	1.13326
0.001691	1.05287
0.001692	0.520329
0.001693	-0.494571
0.001694	-0.919907
0.001695	-0.4664
0.001696	-0.862191
0.001697	0.0510175
0.001698	-0.654678
0.001699	-0.630629
0.0017	-0.548856
0.001701	-0.327594
0.001702	-0.187423
0.001703	0.0963672
0.001704	-0.669792
0.001705	-0.190854
0.001706	-0.205285
0.001707	0.133473
0.001708	-0.210781
0.001709	0.103928
0.00171	0.00772429
0.001711	-0.510376
0.001712	-0.598328
0.001713	-0.0486172
0.001714	0.70311
0.001715	0.465361
0.001716	0.0448302
0.001717	0.394589
0.001718	1.11952
0.001719	0.690745
0.00172	0.655013
0.001721	-0.152374
0.001722	-1.0697
0.001723	-0.997558
0.001724	0.163018
0.001725	0.0681965
0.001726	-0.111837
0.001727	-0.113211
0.001728	0.534077
0.001729	-0.660174
0.00173	-1.16728
0.001731	-0.538547
0.001732	-1.38716
0.001733	-0.970761
0.001734	-0.238269
0.001735	0.208368
0.001736	-0.180553
0.001737	-0.326912
0.001738	-0.0513652
0.001739	0.54576
0.00174	0.12179
0.001741	0.104611
0.001742	0.359539
0.001743	0.073001
0.001744	0.127286
0.001745	1.22671
0.001746	1.41224
0.001747	1.84582
0.001748	1.07829
0.001749	-0.248578
0.00175	-0.235521
0.001751	-1.13018
0.001752	0.457117
0.001753	-0.331716
0.001754	-0.45953
0.001755	0.235173
0.001756	-0.301489
0.001757	-0.783166
0.001758	-0.981753
0.001759	-0.399058
0.00176	-1.46687
0.001761	-0.335156
0.001762	-0.862191
0.001763	-0.093967
0.001764	-0.0761054
0.001765	0.639208
0.001766	0.264718
0.001767	-0.302172
0.001768	-0.400432
0.001769	0.219368
0.00177	0.433751
0.001771	0.907876
0.001772	0.536825
0.001773	0.501776
0.001774	-0.0967149
0.001775	0.207685
0.001776	0.391149
0.001777	0.271588
0.001778	-0.444408
0.001779	-0.153748
0.00178	-0.708271
0.001781	-0.484953
0.001782	-0.228651
0.001783	0.120416
0.001784	-0.933655
0.001785	0.0221553
0.001786	-0.54336
0.001787	-1.16453
0.001788	-0.548856
0.001789	-0.666361
0.00179	-0.559848
0.001791	-0.07404
0.001792	0.16027
0.001793	-0.342717
0.001794	-0.295993
0.001795	-0.00670677
0.001796	0.644021
0.001797	0.82542
0.001798	0.82542
0.001799	0.718224
0.0018	-0.092593
0.001801	0.891388
0.001802	1.3875
0.001803	0.770453
0.001804	-0.0843492
0.001805	-0.0431213
0.001806	-0.716515
0.001807	-0.915102
0.001808	-1.0326
0.001809	-0.513815
0.00181	-0.188797
0.001811	-0.234829
0.001812	-0.0761054
0.001813	-0.488384
0.001814	-0.502132
0.001815	-0.922663
0.001816	-1.45588
0.001817	-1.27997
0.001818	-0.863565
0.001819	0.812363
0.00182	-0.166805

## Sheet: 2F
Figure	2
Panel	F
Data info	Amplitude vs. frequencies
f (Hz)	Amplitude (dB)
10	0
100	0
1000	0
10000	0
20000	-0.354575
30000	-1.41162
40000	-2.38373
44000	-3
50000	-3.8764

## Sheet: 3D
Figure	3
Panel	D
Data info	Imaging results for CAL letters in measured power
Max Power (W)	0.00407099
Letter C								Letter A								Letter L
Power (W)								Power (mW)								Power (mW)
Row/Col	1	2	3	4	5	6		Row/Col	1	2	3	4	5	6		Row/Col	1	2	3	4	5	6
1	0	0.00189897	0.00407099	0.00407099	0.0018859	0		1	0	0.000335112	0.00392898	0.0040564	0.000398939	0		1	0	0.00403376	0	0	0	0
2	0	0.00396871	0	0	0.00391508	0		2	0	0.00396871	0.000401782	0.000400003	0.00401902	0		2	0	0.00419374	0	0	0	0
3	0	0.00399056	0	0	0	0		3	0	0.00404006	0	0	0.00402253	0		3	0	0.0040215	0	0	0	0
4	0	0.00405228	0	0	0	0		4	0	0.00406164	0.0039021	0.00405176	0.00405522	0		4	0	0.00417394	0	0	0	0
5	0	0.00396501	0	0	0.00406321	0		5	0	0.00405853	0	0	0.00406321	0		5	0	0.00405229	0	0	0	0
6	0	0.00182392	0.00372947	0.00403752	0.00175793	0		6	0	0.00404181	0	0	0.0040895	0		6	0	0.00412206	0.00392072	0.00411786	0.00407099	0
Scale bar
Color	#003262	#FDB515
Value	0	0.00407099	W

## Sheet: 3E
Figure	3
Panel	E
Data info	Air stability across dark storage test
Storage time (h)	R encap (A/W)	R non-encap (A/W)
0.1	1.87e-05	1.97e-05
0.5	1.88e-05	NaN
1	1.85e-05	1.92e-05
2	1.86e-05	NaN
6	1.88e-05	1.83e-05
17	1.89e-05	NaN
42.5	1.89e-05	NaN
90.5	1.87e-05	NaN
310.5	1.86e-05	9.43e-06
1000	1.85e-05	NaN
3500	1.87e-05	NaN

[truncated: 21 more sheets: 3F, 4B, 4C, 4D, 5D, 5E, 6E, 6H, ST-3, SF-3, SF-4, SF-5, SF-6, SF-7, SF-9, SF-10, SF-11, SF-12, SF-13, SF-14 …]
